# Supplementary material for: Comparison of the Phytochemical Composition of Serenoa repens Extracts by a Multiplexed Metabolomic Approach
Source: Molecules. 2019 Jun 13;24(12):2208. doi: 10.3390/molecules24122208 (PMC6631273; doi:10.3390/molecules24122208)
Supplement: Supplementary file 1 [file molecules-24-02208-s001.zip]

Archive with 3 entries (3 files):
- Table S2-Molecules.xlsx
- Revised Table S1.docx
- Figure S1-Molecules.pptx
