# Supplementary material for: Comparison of the Phytochemical Composition of Serenoa repens Extracts by a Multiplexed Metabolomic Approach
Source: Molecules. 2019 Jun 13;24(12):2208. doi: 10.3390/molecules24122208 (PMC6631273; doi:10.3390/molecules24122208)
Supplement: Supplementary file 1 [file molecules-24-02208-s001.zip › Table S2-Molecules.xlsx]

## Sheet: Feuil1
Table S2 of Supplementary data from “Comparison of the phytochemical composition of Serenoa repens extracts by a multiplexed metabolomic approach” Guillaume Marti1, Christel Fiorini-Puybaret2*, Philippe Joulia2, Aurélien Amiel1, Bernard Fabre2, Bruno David2, Nicolas Fabre1 1 UMR 152 Pharma Dev, Université de Toulouse, IRD, UPS, France 2 Institut de Recherche Pierre Fabre, Centre de R&D Pierre Fab…
*Identification level: level 1, structure identified by authentic standards; level 2.1, structure annotated on publicly or commercially available MS/MS databases; level 2.2, structure annotated putatively by the characteristic product ions and neutral losses with the assistance of structure elucidation tools and network analysis; level 3.1, formula determined; and level 3.2, carbon number determi…
													E600809	E600810	E600811	E600812	Pool-sCO2	E600813	E600814	E600815	E600816	Pool-Hexane	E600817	E600818	E600819	E600820	Pool-EtOH	Pool-Biogaran	H10691	H10690	H10694	H10694	17D31	15E19	15E07	16E05	Pool-prodinan	G06771	G06768	G06784	G06787	G06771	75021	75019	75020	75022	Pool-Prostamol
Name	Chromato mode	Average Rt(min)	Average Mz	Adduct ion name	Structure rank 1	Total score	Identification level*	Databases	Formula	Ontology	MS1 isotopic spectrum	MS/MS spectrum	CO2	CO2	CO2	CO2	CO2	Hexane	Hexane	Hexane	Hexane	Hexane	EtOH	EtOH	EtOH	EtOH	EtOH	Biogaran	Biogaran	Biogaran	Biogaran	Biogaran	Prodinan	Prodinan	Prodinan	Prodinan	Prodinan	Permixon	Permixon	Permixon	Permixon	Permixon	Prostamol	Prostamol	Prostamol	Prostamol	Prostamol	QC	QC
32_acn-hex-neg	C18-neg	6.23	253.217	[M-H]-	Palmitoleic acid	6.5798	2.1	HMDB=HMDB0003229;HMDB0012328,KNApSAcK=C00001234;C00029354,ChEBI=CHEBI:28716;CHEBI:32372;CHEBI:59265;CHEBI:71449;CHEBI:72004,DrugBank=DB04257,YMDB=YMDB00681,FooDB=FDB004036;FDB011675;FDB028947;FDB031085,NANPDB=NANPDB_4841;NANPDB_4842,BMDB=BMDB03229;BMDB12328,LipidMAPS=LMFA01030056;LMFA01030057,Urine=HMDB0003229,Saliva=HMDB0003229;HMDB0012328,Feces=HMDB0003229;HMDB0012328,CSF=HMDB0003229,Serum=HMDB…	C16H30O2	FA	253.21675:1230285 254.2201:270590 255.22346:97675	96.93735:40 165.36174:25 171.31754:42 192.02693:25 193.19745:41 235.26662:199 253.23988:74	0.348082	0.341137	0.353044	0.305863	0.302696	0.433458	0.374375	0.388518	0.372282	0.41319	0.412909	0.407035	0.360385	0.372965	0.397085	0.256932	0.238533	0.278084	0.272591	0.278661	0.298679	0.295983	0.327082	0.350772	0.330241	0.319124	0.302077	0.400906	0.355641	0.391789	0.237318	0.227333	0.222224	0.194458	0.217853	0.263654	0.305119
33_acn-hex-neg	C18-neg	7.76	255.232	[M-H]-	Palmitic acid	6.1187	2.1	HMDB=HMDB0000220,KNApSAcK=C00001233;C00030479,ChEBI=CHEBI:7896;CHEBI:15756,DrugBank=DB03796,SMPDB=PW_C000145;PW_C040705,YMDB=YMDB00069,T3DB=T3D4797,FooDB=FDB011679;FDB031084,NANPDB=NANPDB_250;NANPDB_720;NANPDB_1422;NANPDB_1436;NANPDB_2334;NANPDB_4157;NANPDB_4179;NANPDB_4239;NANPDB_4548;NANPDB_4835,STOFF=STOFF_231,BMDB=BMDB00220,LipidMAPS=LMFA01010001;LMFA01010046,Urine=HMDB0000220,Saliva=HMDB0000…	C16H32O2	FA	255.23233:38673880 256.23568:7879546 257.23904:632957	222.30869:147 237.32874:6685 255.22864:2289	6.48678	7.00182	6.90612	7.37774	6.60164	8.90157	9.03281	8.16768	8.90487	7.73045	7.41061	8.15419	7.09732	6.42744	6.55481	7.213	7.12746	6.83947	7.43769	7.3617	6.73764	6.45712	7.3264	6.56128	7.01245	7.10686	7.47913	7.38191	7.82569	7.98325	6.39035	6.32862	6.5454	6.43124	6.76399	6.88678	7.30477
38_acn-hex-neg	C18-neg	5.88	277.217	[M-H]-	Gamma-Linolenic acid	6.499	2.1	HMDB=HMDB0003073,KNApSAcK=C00001226,ChEBI=CHEBI:28661;CHEBI:32391;CHEBI:92327,SMPDB=PW_C001772,FooDB=FDB002943,STOFF=STOFF_7143,LipidMAPS=LMFA01030141,Serum=HMDB0003073,PubChem=5280933,PlantCyc=CPD-8117,UNPD=UNPD114489;UNPD164451;UNPD228510	C18H30O2	FA	277.2168:7679682 278.22015:1554869 279.22351:154689	69.13727:41 83.20392:154 95.26761:56 97.18266:64 109.2494:30 119.38471:19 123.1862:31 127.21692:122 135.00543:23 139.28537:34 141.27002:33 148.944:38 151.28029:30 159.32561:58 162.81992:16 165.05173:24 167.29251:22 171.08118:17 177.14622:264 179.23624:739 182.08986:58 191.22322:506 195.10434:43 196.1871:56 201.37805:12 203.25464:114 205.33377:293 207.2619:35 216.89822:62 217.65149:11 219.35855:39…	3.06226	3.61961	3.35533	3.48175	3.12035	4.68808	4.05878	3.76935	3.669	3.96122	3.50303	3.61954	3.71941	3.24775	3.53187	2.87976	2.53228	3.02298	3.12266	3.32648	2.99073	2.50395	3.05477	2.96276	2.82882	1.95591	2.9767	3.68871	3.46822	3.85741	2.20595	1.79224	2.15149	2.15971	2.25334	2.63261	2.78808
41_acn-hex-neg	C18-neg	8.23	281.248	[M-H]-	Oleic acid	5.171	2.1	HMDB=HMDB0000207	C18H34O2	FA	281.24802:97652544 282.25137:21604332 283.25473:2131738	83.1718:490 110.89806:1345 113.24605:603 137.19252:595 183.43503:3116 221.22885:759 243.45978:711 263.32385:16463 281.28979:8150	40.9586	38.1363	38.0501	36.6034	40.4056	42.0905	47.2056	46.5176	50.6675	48.9898	41.1821	39.6768	40.2415	44.6538	43.0028	39.72	40.5399	39.633	36.0888	37.246	47.0403	49.8623	44.7866	44.3982	47.9828	46.7892	48.5311	49.343	49.3884	48.0243	37.2449	37.7693	37.6492	36.7346	37.0353	43.483	40.6758
44_acn-hex-neg	C18-neg	9.72	283.264	[M-H]-	Stearic acid	6.03	2.1	HMDB=HMDB0000827,KNApSAcK=C00001238;C00032087,ChEBI=CHEBI:25629;CHEBI:28842,DrugBank=DB03193,SMPDB=PW_C000661,YMDB=YMDB00682,T3DB=T3D4755,FooDB=FDB002941;FDB031183,NANPDB=NANPDB_251;NANPDB_721;NANPDB_2335;NANPDB_4155;NANPDB_4836,STOFF=STOFF_52,BMDB=BMDB00827,LipidMAPS=LMFA01010018;LMFA01010047,Urine=HMDB0000827,Saliva=HMDB0000827,Feces=HMDB0000827,CSF=HMDB0000827,Serum=HMDB0000827,PubChem=3033836…	C18H36O2	FA	283.26355:7050194 284.2669:1354010 285.27026:144791	118.91415:87 155.24298:20 157.24881:21 183.40906:13 195.27536:30 201.09308:490 209.12595:26 223.31522:82 224.04266:51 253.60489:48 265.31488:1658 283.30508:135	1.0349	0.990086	1.1337	0.987722	0.877498	1.28236	1.1187	1.03929	1.19282	1.14591	0.932641	0.900459	0.967964	0.714778	0.805857	1.45222	1.515	1.53068	1.7301	1.65852	1.31411	1.18644	1.37109	1.28119	1.33302	1.50026	1.6034	1.73326	1.52638	1.67461	1.48467	1.31162	1.31876	1.48335	1.4521	1.38018	1.45754
63_acn-hex-neg	C18-neg	10.04	309.279	[M-H]-	Eicosenoic acid	6.2327	2.1	HMDB=HMDB0002231;HMDB0034296,KNApSAcK=C00035628,ChEBI=CHEBI:32425;CHEBI:32426,FooDB=FDB012569;FDB012639,NANPDB=NANPDB_4839,BMDB=BMDB02231,LipidMAPS=LMFA01030085;LMFA01030086,Saliva=HMDB0002231;HMDB0034296,Feces=HMDB0034296,Serum=HMDB0002231,PubChem=5282768,PlantCyc=CPD-12189,UNPD=UNPD165203;UNPD40277;UNPD213968	C20H38O2	FA	309.27921:1558696 310.28256:359494 311.28592:48424	151.3848:16 198.33807:12 209.10489:13 210.41263:34 227.07208:250 227.82019:20 233.19116:14 241.12009:13 243.05902:22 273.02371:17 291.36694:328 294.08881:17 309.25769:10	0.210048	0.219585	0.211919	0.222327	0.178958	0.25394	0.245852	0.204593	0.275462	0.227865	0.208871	0.211192	0.206721	0.183619	0.183347	0.253193	0.243712	0.263824	0.272475	0.287521	0.202937	0.215754	0.254601	0.221606	0.201477	0.270658	0.253109	0.297602	0.259596	0.274914	0.210622	0.223988	0.221173	0.222763	0.23299	0.2189	0.244399
43_acn-hex-pos	C18-pos	7.04	320.279	[M+NH4]+	MG(14:0/0:0/0:0)	3.9023	2.1	HMDB=HMDB0011561,KNApSAcK=C00049929,ChEBI=CHEBI:75567;CHEBI:75536;CHEBI:75537;CHEBI:75562,BMDB=BMDB11561,PubChem=79050,UNPD=UNPD89190	C17H34O4	MG	320.27954:21757726 321.28289:5447140 322.28625:488207	119.17847:55 171.38936:57 260.11246:51 285.26389:5675 302.99265:166167 303.6272:520 320.25821:90	1.6049	1.59142	1.74875	1.88882	1.63949	1.05217	0.949172	1.28448	0.730242	1.04287	1.64933	1.80648	2.29785	1.67962	1.88539	1.53107	1.56468	1.35218	1.43075	1.59332	1.28141	1.0145	1.29276	1.39885	1.31538	0.0202961	0.0594014	0.0329884	0.258913	0.083558	2.03011	2.07293	1.96908	1.9602	1.88426	1.55587	1.36951
71_acn-hex-pos	C18-pos	7.09	362.29	[M+NH4]+	DG(8:0/0:0/8:0)	4.9	2.1	HMDB=HMDB0092900	C19H36O5	DG	362.29031:5293042 363.29366:1185184 364.29702:0	201.26022:279 302.71982:102 303.43982:70 327.23682:371 344.09698:333 344.88196:1012	0.103044	0.128457	0.144431	0.132762	0.114518	0.182885	0.175976	0.20372	0.23854	0.215373	0.104019	0.11155	0.133454	0.113883	0.107348	0.464831	0.417009	0.469862	0.557803	0.505615	0.269135	0.345122	0.250939	0.219899	0.311884	0.0420769	0	0.0107608	0.0699008	0.0483712	0.374672	0.329016	0.446189	0.451098	0.354951	0.373089	0.318502
85_acn-hex-pos	C18-pos	9.04	390.321	[M+NH4]+	DG(8:0/10:0/0:0)	5.8308	2.1	HMDB=HMDB0092901	C21H40O5	DG	390.32138:5271176 391.32473:1104255 392.32809:0	201.15833:941 229.18112:923 355.31064:1165 372.09091:535 372.81229:3083	0.702157	0.814943	0.821628	0.823816	0.743327	1.08052	1.18465	1.22082	1.83301	1.34251	1.01121	1.02277	1.17709	0.951683	1.15663	0.654083	0.858385	0.729352	0.650898	0.673044	1.3769	1.44539	1.25932	1.23403	1.73007	0.40706	0.286884	0.249711	0.241439	0.359034	0.688975	0.919552	0.825891	0.74415	0.774507	0.82072	0.838575
87_acn-hex-pos	C18-pos	9.02	395.277	[M+Na]+	DG(10:0/8:0/0:0)	4.904	2.1	HMDB=HMDB0092959	C21H40O5	DG	395.27682:10804855 396.28017:2989408 397.28353:457930	123.13118:57 138.9985:322 173.16034:781 195.18497:1085 199.11703:77 201.16226:57 223.29843:237 228.99472:339 236.39319:147 251.19687:77 257.28375:2696 279.12976:3109 334.80579:74 336.0332:309 351.41837:135 358.48816:83 365.53891:64 378.4595:62	1.41485	1.54007	1.60857	1.7511	1.47282	1.96869	1.95499	2.20105	2.99492	2.20978	1.74877	1.83421	2.10514	1.73173	2.074	1.31339	1.56141	1.44544	1.33999	1.37824	2.36471	2.41427	2.30945	2.36538	3.01231	0.719422	0.535404	0.476498	0.570534	0.722991	1.4787	1.80939	1.69882	1.48255	1.55222	1.52626	1.55652
90_acn-hex-pos	C18-pos	10.44	418.353	[M+NH4]+	DG(10:0/10:0/0:0)	6.0733	2.1	HMDB=HMDB0092961,ChEBI=CHEBI:18155;CHEBI:11152;CHEBI:49181	C23H44O5	DG	418.35263:4255584 419.35598:1256363 420.35934:117622	201.13306:1957 229.12851:201 257.19675:2023 262.87051:58 358.90527:240 361.03568:107 383.30328:2231 399.6239:518 400.79239:5020	1.4692	1.89839	1.44404	1.54198	1.606	1.49703	1.45363	1.49969	1.70716	1.49548	1.21475	1.17221	1.59921	1.11959	1.51474	0.893554	0.884387	0.881608	0.856943	0.786383	1.85985	2.29027	2.04984	1.90165	2.63648	0.311247	0.270904	0.203205	0.306607	0.317593	1.07177	0.972815	1.10073	1.08384	1.13225	1.11874	1.0624
99_acn-hex-pos	C18-pos	11.64	446.384	[M+NH4]+	DG(12:0/10:0/0:0)	6.1268	2.1	HMDB=HMDB0093023	C25H48O5	DG	446.38403:3623229 447.38738:1230252 448.39074:196678	229.14925:155 257.17639:213 411.33667:390 428.66086:404	2.15865	2.36106	2.04637	2.19645	2.13763	1.80292	1.84745	1.72514	2.04293	1.76074	1.53411	1.67389	1.92996	1.68125	2.06287	0.995724	1.19777	1.02649	1.05875	0.946903	2.31774	2.73309	2.611	2.3525	3.5825	0.413245	0.376187	0.231145	0.311888	0.313816	1.20278	1.25779	1.49757	1.35393	1.40996	1.27151	1.17443
105_acn-hex-pos	C18-pos	12.09	472.399	[M+NH4]+	DG(6:0/18:1)	4.915	2.1	KNApSAcK=C00025512,UNPD=UNPD123156;UNPD69185	C29H46N2O2	DG	472.39944:7299754 473.40279:2936158 474.40615:373484	173.11797:928 339.31549:805 397.90988:181 437.38577:772 454.70035:139 455.4545:635	0.830827	0.983179	0.900929	0.930297	0.886132	0.72399	0.794654	0.861327	1.54586	0.94686	1.48493	1.48479	1.60223	1.22233	1.86165	0.562106	0.664701	0.678714	0.663455	0.540315	1.24786	1.35689	1.24909	1.05984	1.72478	0.105342	0.103423	0.13358	0.18974	0.176614	1.1033	0.931887	1.19071	0.962513	1.02957	0.782243	0.747283
107_acn-hex-pos	C18-pos	12.76	474.415	[M+NH4]+	DG(12:0/12:0/0:0)	4.8854	2.1	HMDB=HMDB0093027,ChEBI=CHEBI:77390,LipidMAPS=LMGL02010323,UNPD=UNPD199001	C27H52O5	DG	474.41504:35232260 475.41839:11315940 476.42175:1637248	256.52432:287 257.23749:5025 285.35333:81 415.99509:206 433.13748:58 439.43063:3607 456.5983:2731 457.43311:58	6.20671	6.73457	5.55945	6.75218	6.6569	5.33332	6.4148	6.00275	6.56523	5.32899	5.99733	5.56602	7.0993	5.07883	6.7007	3.06518	3.53955	3.27397	3.35608	2.81521	7.04787	6.63739	7.39634	6.67075	10.6441	1.5087	1.18156	1.04957	1.27228	1.48172	4.4325	4.71651	4.19367	4.60291	4.17324	3.59035	3.80958
114_acn-hex-pos	C18-pos	12.32	498.415	[M+NH4]+	DG(8:0/18:2)	5.8081	2.1	V=-,Z=-,X=-,Dbase=Palmae-1b	C29H52O5	DG	498.41489:2619182 499.41824:1193591 500.4216:0	201.14931:447 263.08261:72 337.30603:454 463.38644:838 481.21774:229	0.449119	0.492852	0.443352	0.47929	0.458591	0.331445	0.306569	0.274159	0.341842	0.300823	0.249918	0.305077	0.431452	0.282575	0.382733	0.213529	0.22544	0.25773	0.203648	0.194829	0.475939	0.685326	0.490164	0.530105	0.705457	0	0	0	0.0178743	0	0.313092	0.322079	0.408713	0.378266	0.336411	0.293654	0.230801
115_acn-hex-pos	C18-pos	13.15	500.43	[M+NH4]+	DG(8:0/18:1)	5.9925	2.1	ChEBI=CHEBI:75462	C29H54O5	DG	500.43051:7302824 501.43386:3167411 502.43722:587711	201.12988:136 255.25702:90 283.3139:119 322.92285:103 339.25061:154 465.41025:146 483.15714:103	0.830417	1.00844	0.950258	1.09294	0.908553	0.690932	0.765406	0.724495	1.08341	0.722101	0.793473	0.838622	0.927307	0.740092	1.06045	0.596189	0.675759	0.664607	0.713097	0.560708	1.25264	1.50314	1.29754	1.11185	1.85106	0.149183	0.14829	0.0931252	0.130752	0.161607	1.08363	0.863964	1.36424	1.05379	0.915027	0.826158	0.760598
116_acn-hex-pos	C18-pos	14.18	502.446	[M+NH4]+	DG(13:0/13:0/0:0)	3.4021	2.1	HMDB=HMDB0093163,LipidMAPS=LMGL02010324	C29H56O5	DG	502.44626:24525812 503.44961:7330044 504.45297:1415430	420.89938:87	2.50188	2.44117	2.46172	2.90656	2.73606	2.34479	2.81808	2.57856	2.89075	2.50179	2.67655	2.58413	3.44243	2.59091	3.69339	1.44498	1.55875	1.61087	1.41866	1.22715	3.15008	2.84844	3.05165	2.75539	4.55185	0.693557	0.522847	0.45436	0.607865	0.59918	2.13666	2.67178	2.21017	2.01466	1.85681	1.72379	1.61757
127_acn-hex-pos	C18-pos	14.57	528.462	[M+NH4]+	DG(14:0/14:1/0:0)	5.8318	2.1	HMDB=HMDB0007009,SMPDB=PW_C003060,FooDB=FDB024203,BMDB=BMDB07009,PubChem=53477948	C31H58O5	DG	528.46204:6224071 529.46539:2339928 530.46875:394185	229.1463:152 322.81665:279 339.29559:109 493.4986:552	0.96275	1.03055	0.847876	1.04196	1.02627	0.784936	0.818749	0.767402	0.90174	0.720999	0.653039	0.717661	0.905792	0.670083	0.963138	0.640534	0.666044	0.686461	0.6278	0.557999	1.25612	1.47117	1.16755	1.18194	2.11752	0.211567	0.0937352	0.106586	0.170489	0.149752	1.03394	0.855822	1.33846	1.03732	0.924993	0.818203	0.723214
137_acn-hex-pos	C18-pos	15.1	554.478	[M+NH4]+	DG(14:1/16:1/0:0)	5.5563	2.1	HMDB=HMDB0007041,ChEBI=CHEBI:88780,YMDB=YMDB01126,BMDB=BMDB07041,LipidMAPS=LMGL02010403,Serum=HMDB0007041	C33H60O5	DG	554.47772:18491026 555.48107:6742306 556.48443:1125820	257.30054:259 337.26886:71 519.4303:1096 537.66754:79	1.98509	1.91298	1.80467	2.16723	1.98819	1.70075	1.56683	1.44573	1.69809	1.48213	1.29304	1.28717	1.60212	1.30475	1.76385	1.07812	1.17934	1.0076	1.04944	0.985917	2.20483	2.17812	2.20146	2.31089	3.48627	0.343415	0.287137	0.264195	0.360715	0.362446	1.6242	1.4053	1.5834	1.49553	1.47484	1.20707	1.31776
138_acn-hex-pos	C18-pos	10.32	556.493	[M+NH4]+	DG(14:1(9Z)/16:0/0:0)	5.37	2.1	HMDB=HMDB0007040	C33H62O5	DG	556.49323:22834148 557.49658:8477333 558.49994:1651630	257.22229:82 339.39716:88 350.98376:202 371.14484:228 479.92877:58 521.47278:2255	2.28186	2.2757	2.23359	2.38136	1.69218	1.68682	2.30273	2.14762	1.97055	2.80285	2.49867	1.9455	2.84629	2.03517	2.91441	1.87957	1.69958	1.59443	1.52834	1.43409	3.09738	2.71868	3.09389	2.203	0.157827	0.606766	0.57982	0.448088	0.57725	0.723834	2.38594	3.12364	2.44135	2.55579	2.21675	2.2031	2.18073
140_acn-hex-pos	C18-pos	13.65	558.509	[M+NH4]+	DG 14:0-16:0	6.7	2.1	HMDB=HMDB0003063;HMDB0036927;HMDB0112263,KNApSAcK=C00000934,ChEBI=CHEBI:28068;CHEBI:27362;CHEBI:48710;CHEBI:48716;CHEBI:48717,FooDB=FDB015896;FDB018595,BMDB=BMDB03063,LipidMAPS=LMPR01070085;LMPR01070256;LMPR01070295;LMPR01070296,Serum=HMDB0112263,PubChem=24755586;6440490;5280788,PlantCyc=CPD1F-98;CPD-7535;CPD-7526,UNPD=UNPD16855;UNPD187860;UNPD66043	C40H60	DG	558.50909:4502196 559.51244:1774606 560.5158:332758	257.14545:67 285.23441:508 313.29071:577 477.01599:81 523.49884:580 528.90863:53 540.93134:57	0.583311	0.634174	0.510293	0.693845	0.451001	0.494841	0.716689	0.64626	0.594766	0.870589	0.540438	0.475019	0.568913	0.514934	0.588378	0.437673	0.362762	0.356419	0.332169	0.295041	0.698881	0.639082	0.668144	0.453147	0.0342715	0.136852	0.0961082	0.0731377	0.132289	0.136204	0.434139	0.496882	0.462695	0.467001	0.588145	0.575566	0.54345
152_acn-hex-pos	C18-pos	11.92	582.509	[M+NH4]+	DG(14:0/18:2/0:0)	6.6228	2.1	HMDB=HMDB0007016,ChEBI=CHEBI:84392,FooDB=FDB024210,BMDB=BMDB07016,LipidMAPS=LMGL02010385,Serum=HMDB0007016	C35H64O5	DG	582.50903:2172034 583.51238:1162726 584.51574:180073	285.24988:759 337.32324:529 547.54028:876	0.441907	0.500451	0.422869	0.471617	0.240228	0.287028	0.414954	0.375527	0.340593	0.648161	0.352711	0.28269	0.456999	0.30393	0.412326	0.325731	0.291707	0.268063	0.243065	0.224469	0.497864	0.448314	0.491504	0.344117	0	0.0693473	0.0561608	0	0.0891204	0.048135	0.366937	0.458649	0.392661	0.352774	0.400713	0.341782	0.336065
163_acn-hex-pos	C18-pos	15.64	610.541	[M+NH4]+	DG(16:0/18:2/0:0)	7.9601	2.1	HMDB=HMDB0007103,ChEBI=CHEBI:82927,FooDB=FDB024297,BMDB=BMDB07103,LipidMAPS=LMGL02010027,Serum=HMDB0007103	C37H68O5	DG	610.54071:5207096 611.54406:2204014 612.54742:493634	175.03145:56 263.20636:106 313.30304:1634 337.30933:886 339.2868:56 355.15717:63 575.513:2737	0.531206	0.504327	0.629563	0.586176	0.361858	0.227965	0.392378	0.301731	0.276486	0.555948	0.534551	0.400569	0.315646	0.4321	0.256294	0.166131	0.152169	0.137213	0.133349	0.146592	0.441409	0.408933	0.452654	0.215234	0.00402292	0.0211921	0.0397255	0	0.0317433	0.0649545	0.186012	0.229556	0.20276	0.208388	0.335922	0.43658	0.419043
164_acn-hex-pos	C18-pos	13.78	612.556	[M+NH4]+	DG(18:1/16:0/0:0)	7.4132	2.1	HMDB=HMDB0007185,ChEBI=CHEBI:86346,FooDB=FDB024379,BMDB=BMDB07185,LipidMAPS=LMGL02010004,Serum=HMDB0007185	C37H70O5	DG	612.55621:9177756 613.55956:4324260 614.56292:946087	313.29834:685 339.25305:473 577.50397:637	0.950974	1.25425	1.16085	1.46972	1.04838	1.32089	0.952045	1.29585	0.914755	1.62942	0.600782	1.21321	1.97656	0.758238	1.04595	0.699359	0.53799	0.596227	0.489918	0.89281	0.0400852	1.12579	1.08911	1.36333	0.0581626	0.276227	4.9664	0.12806	0.198863	0.281887	1.00449	0.882101	0.801363	0.716419	0.605208	0	0
171_acn-hex-pos	C18-pos	14.91	638.572	[M+NH4]+	DG(18:1/18:1/0:0)	6.841	2.1	HMDB=HMDB0007218,ChEBI=CHEBI:52323;CHEBI:52333;CHEBI:75824,YMDB=YMDB00627;YMDB01097,FooDB=FDB003000,BMDB=BMDB07218,LipidMAPS=LMGL02010049,Serum=HMDB0007218,PubChem=9543716,PlantCyc=CPD-11689,UNPD=UNPD191676;UNPD195276	C39H72O5	DG	638.57184:18445302 639.57519:7924238 640.57855:1946496	247.32227:54 265.32452:188 339.29895:6989 341.02063:62 603.51166:8264 604.22491:72 621.53284:120	2.07492	2.41836	2.53961	3.20178	2.09558	2.48043	1.90007	2.28105	1.73253	3.09548	1.35741	2.35439	3.78868	1.54442	2.19649	1.98986	1.22185	1.30293	1.13067	1.75583	0.065077	2.08196	2.1618	2.9629	0.0958961	0.476182	10.5457	0.228506	0.290922	0.393468	1.98438	2.21022	1.93071	1.78292	1.27294	0	0
5_hilic-pos	HILIC-pos	6.96	138.091	[M+H]+	Tyramine	5.9224	2.1	HMDB=HMDB0000306;HMDB0062629,KNApSAcK=C00001435,ChEBI=CHEBI:15760;CHEBI:327995,SMPDB=PW_C000210,YMDB=YMDB01797,T3DB=T3D4435,FooDB=FDB000433,STOFF=STOFF_1444,BMDB=BMDB00306,Urine=HMDB0000306,Feces=HMDB0000306,ECMDB=ECMDB00306,Serum=HMDB0000306,PubChem=5249538;5610,PlantCyc=TYRAMINE,UNPD=UNPD32187	C8H11NO	Phenethylamines	138.09117:645754 139.09452:44437 140.09788:0	109.98093:59 120.03137:155 120.98573:19975	0.278054	0	0.343338	0.194376	1.12927	0.224861	3.20252	0.259316	1.63346	0.243164	1.55393	1.69057	2.00305	1.41678	1.51192	0.309233	0.986232	0	0	0.825155	0	0	0.309999	0	0	0	0.359631	0.148951	0.171861	0	2.71298	1.72393	1.83093	2.52281	2.01872	1.23444	1.57791
10_acn-hex-neg	C18-neg	1.44	157.087	[M-H]-	cis-4-Hydroxycyclohexylacetic acid	6.8384	2.2	HMDB=HMDB0000451;HMDB0000909,ChEBI=CHEBI:88508;CHEBI:89344,FooDB=FDB022054;FDB022313,BMDB=BMDB00451;BMDB00909,Urine=HMDB0000451;HMDB0000909,Feces=HMDB0000451;HMDB0000909,Serum=HMDB0000909	C8H14O3	Cyclohexanols	157.0869:1086284 158.09025:149200 159.09361:470953	57.19679:105 59.03741:433 71.03267:133 73.08684:125 75.00293:100 83.08188:250 85.09488:119 94.96677:83 97.14961:378 98.12537:14 99.05289:30 115.2303:22 121.06923:16 125.00349:31 127.36729:26 139.19266:3157	0.201936	0.135091	0.149456	0.164129	0.175192	0.177837	0.179149	0.180834	0.223212	0.20649	0.156017	0.146265	0.161512	0.138804	0.18693	0.248534	0.189329	0.245943	0.222922	0.237161	0.341359	0.280532	0.268908	0.249209	0.268282	0.329565	0.249184	0.323762	0.319234	0.383182	0.183715	0.205924	0.184392	0.215159	0.212935	0.305993	0.290957
9_acn-hex-neg	C18-neg	8.34	157.087	[M-H]-	3-Oxooctanoic acid	4.8333	2.2	HMDB=HMDB0010721,ChEBI=CHEBI:44680,SMPDB=PW_C006729,FooDB=FDB027870,BMDB=BMDB10721,LipidMAPS=LMFA01060017	C8H14O3	FA-OH	157.08673:807918 158.09008:0 159.09344:125211	57.14716:28 59.14491:79 83.18705:49 85.04762:16 96.99945:55 125.12668:18 129.25984:31 139.17494:1181	0.191869	0.207319	0.223539	0.199894	0.182065	0.252748	0.222338	0.229705	0.258161	0.232001	0.224005	0.210533	0.209793	0.202751	0.215055	0.217372	0.214977	0.217836	0.228887	0.22507	0.255676	0.246007	0.269747	0.25524	0.250247	0.270367	0.276144	0.279068	0.302182	0.28289	0.211268	0.219512	0.214428	0.209149	0.221277	0.239456	0.237826
13_acn-hex-neg	C18-neg	8.3	171.102	[M-H]-	9-Oxo-nonanoic acid	8.5735	2.2	HMDB=HMDB0094711,ChEBI=CHEBI:77812;CHEBI:78700,LipidMAPS=LMFA01060160,PubChem=21270557;75704,PlantCyc=CPD-8686	C9H16O3	FA-OH	171.10246:879079 172.10581:87395 173.10917:0	58.82195:11 71.11443:31 82.91809:45 87.04428:24 97.02878:59 99.10815:29 109.03142:18 111.21446:45 139.08414:24 153.08748:1025	0.302277	0.348765	0.367623	0.331	0.324254	0.398846	0.393527	0.357023	0.434718	0.384781	0.377056	0.358374	0.358727	0.371039	0.370535	0.338927	0.360468	0.387239	0.376821	0.368495	0.405324	0.450374	0.418241	0.419535	0.414696	0.396449	0.41918	0.418464	0.422207	0.443367	0.348685	0.365193	0.331035	0.329326	0.344147	0.377955	0.392435
15_acn-hex-neg	C18-neg	1.15	185.118	[M-H]-	3-Oxodecanoic acid	8.0105	2.2	HMDB=HMDB0010724,ChEBI=CHEBI:37157;CHEBI:75923,SMPDB=PW_C006731,FooDB=FDB027872,BMDB=BMDB10724,LipidMAPS=LMFA01060028,PubChem=22078585	C10H18O3	FA-OH	185.11797:717511 186.12132:65310 187.12468:0	59.04517:842 71.09972:527 83.06054:30 84.20622:36 87.17992:17 97.05933:33 101.23593:46 102.73761:17 109.16103:12 110.83192:25 112.1931:30 113.19867:1021 116.45096:14 123.22566:80 125.12918:293 127.26648:56 152.33917:19 153.06975:42 155.2182:24 167.11559:2330 169.97104:21	0.0926549	0.127373	0.123012	0.114359	0.127946	0.103659	0.101106	0.111181	0.0873332	0.123692	0.153034	0.190492	0.211964	0.169804	0.169341	0.13771	0.143052	0.143469	0.147653	0.152713	0.158787	0.20676	0.159861	0.166296	0.160852	0.179156	0.15726	0.137474	0.138025	0.156049	0.107472	0.137929	0.118083	0.124968	0.120931	0.131473	0.149734
19_acn-hex-neg	C18-neg	1.38	203.129	[MᶧH]-	Caprylic acid	5.676	2.2	HMDB=HMDB0000482;HMDB0062511,KNApSAcK=C00001231,ChEBI=CHEBI:28837;CHEBI:25646,DrugBank=DB04519,SMPDB=PW_C000366,YMDB=YMDB00676,T3DB=T3D4594,FooDB=FDB003336;FDB004445;FDB006235;FDB031069,NANPDB=NANPDB_716,STOFF=STOFF_2046,BMDB=BMDB00482,LipidMAPS=LMFA01010008,Urine=HMDB0000482;HMDB0062511,Saliva=HMDB0000482,Feces=HMDB0000482;HMDB0062511,ECMDB=ECMDB00482,CSF=HMDB0000482,Serum=HMDB0000482,PubChem=11…	C8H16O2	FA	203.12868:596638 204.13203:0 205.13539:0	85.07295:25 101.07253:16 105.25139:12 111.23672:13 121.11896:186 127.30981:22 129.07748:65 143.1794:3993 147.22615:20 161.00478:80 170.85059:87 175.17703:117 185.26207:59	0.0898429	0.0507165	0.0922384	0.0698103	0.0735872	0.0976694	0.0907292	0.104404	0.141534	0.111363	0.0674701	0.0706957	0.0818182	0.051686	0.0765183	0.131535	0.0990933	0.142136	0.11869	0.166036	0.224493	0.193564	0.152511	0.138685	0.141853	0.22376	0.14844	0.236102	0.186158	0.243097	0.114414	0.123041	0.0934216	0.168858	0.12522	0.179197	0.172553
20_acn-hex-neg	C18-neg	3.22	213.149	[M-H]-	10-hydroxy-11-dodecenoic acid	7.8151	2.2	HMDB=HMDB0010727,ChEBI=CHEBI:18037;CHEBI:29743,SMPDB=PW_C006734,FooDB=FDB027874,BMDB=BMDB10727,LipidMAPS=LMFA01060091,PubChem=5460320	C12H22O3	FA-OH	213.14944:3986264 214.15279:583503 215.15615:1417022	57.11243:90 64.04842:30 65.0947:86 71.07545:292 81.19814:245 83.08401:601 85.11374:154 95.16359:263 97.14755:845 99.11708:518 101.11545:77 109.91502:27 111.1302:694 113.04205:558 115.14635:153 119.06464:13 122.85786:15 124.40784:38 125.21315:331 127.11092:404 129.2256:653 131.03571:16 139.2067:494 141.22482:1639 143.29106:44 146.50287:26 147.26768:57 148.93028:425 153.17706:780 155.35115:132 156.…	1.0553	1.22653	1.20419	1.27679	1.21966	1.34942	1.23026	1.35755	1.42239	1.47476	1.30743	1.2317	1.2149	1.11322	1.02792	1.2263	1.06188	1.38044	1.23052	1.00987	0.939398	0.973364	1.15982	1.25759	1.01718	1.42059	1.134	1.26595	1.13255	1.38973	0.966531	0.924884	1.05262	1.06389	0.985995	0.92293	1.01634
21_acn-hex-neg	C18-neg	1.41	213.149	[M-H]-	3-Oxododecanoic acid	6.4458	2.2	HMDB=HMDB0010727,ChEBI=CHEBI:18037;CHEBI:29743,SMPDB=PW_C006734,FooDB=FDB027874,BMDB=BMDB10727,LipidMAPS=LMFA01060091,PubChem=5460320	C12H22O3	FA-OH	213.1492:1300248 214.15255:183272 215.15591:235712	65.03949:20 71.03747:1225 81.18594:88 83.04797:39 85.03462:32 92.02823:52 93.16319:48 97.1711:152 99.03302:82 111.08253:97 113.15448:30 115.26593:22 123.06398:57 125.02385:81 127.168:71 129.10953:143 131.21233:119 134.20102:31 135.07967:22 139.14822:42 141.12805:3464 142.15639:13 143.11635:14 146.11461:68 147.22728:249 148.33449:97 149.18182:524 151.28511:113 153.35173:1026 154.14368:13 156.22783…	0.217163	0.23905	0.238499	0.231798	0.239421	0.240016	0.253515	0.252469	0.207495	0.26084	0.312929	0.309863	0.392646	0.336078	0.377367	0.259548	0.228591	0.246354	0.257385	0.268023	0.304872	0.295124	0.259356	0.268421	0.271803	0.35144	0.285835	0.324041	0.29262	0.340163	0.215407	0.271947	0.207797	0.25603	0.221423	0.238258	0.256239
22_acn-hex-neg	C18-neg	1.84	215.165	[M-H]-	11-hydroxylaurate	7.322	2.2	HMDB=HMDB0002059,KNApSAcK=C00001219,ChEBI=CHEBI:39567;CHEBI:36204,DrugBank=DB03704,FooDB=FDB022822;FDB031312,BMDB=BMDB02059,LipidMAPS=LMFA01050039,PubChem=9548810;79034,PlantCyc=CPD-12282,UNPD=UNPD122426	C12H24O3	FA-OH	215.16476:2579539 216.16811:387892 217.17147:0	57.15218:25 74.94829:54 81.02739:14 85.13518:25 87.07801:19 99.16255:13 111.18242:16 113.1785:14 114.05516:29 128.09599:15 139.23573:35 141.33421:72 143.06369:14 152.11336:17 153.15871:48 154.15062:25 155.25562:99 183.20026:76 196.30028:102 197.18871:343	0.374786	0.415578	0.478752	0.443403	0.406705	0.309657	0.296591	0.319811	0.226493	0.304802	0.541832	0.38906	0.514869	0.455239	0.590837	0.303285	0.29268	0.311608	0.22265	0.266055	0.259615	0.225823	0.248742	0.291565	0.26463	0.23841	0.151079	0.181732	0.188923	0.210733	0.242566	0.213457	0.265448	0.167848	0.224787	0.219045	0.235885
23_acn-hex-neg	C18-neg	1.28	215.165	[M-H]-	12-Hydroxydodecanoic acid	6.6608	2.2	HMDB=HMDB0002059,KNApSAcK=C00001219,ChEBI=CHEBI:39567;CHEBI:36204,DrugBank=DB03704,FooDB=FDB022822;FDB031312,BMDB=BMDB02059,LipidMAPS=LMFA01050039,PubChem=9548810;79034,PlantCyc=CPD-12282,UNPD=UNPD122426	C12H24O3	FA-OH	215.16478:602491 216.16813:92278 217.17149:0	57.13622:12 68.97247:12 71.07264:81 84.98222:39 97.10945:46 99.21303:213 111.12503:48 113.13126:199 116.03528:21 125.08221:77 127.17867:153 132.91353:58 139.12871:145 141.21495:183 143.18587:64 147.80052:15 153.04176:116 155.15578:140 157.03499:24 179.34566:192 183.03525:220 185.03967:49 187.27237:31 197.24046:3545	0.0876422	0.105786	0.109055	0.105129	0.0999889	0.0952882	0.0830431	0.0874118	0.0615498	0.0771035	0.165929	0.172619	0.221616	0.157358	0.183395	0.0540334	0.0630052	0.056202	0.0582271	0.0636707	0.0727339	0.0522182	0.0625856	0.0729189	0.057092	0.0569525	0.0435383	0.0435144	0.0385656	0.0497342	0.0581989	0.0836794	0.0630663	0.0803023	0.0745507	0.0544145	0.0550283
25_acn-hex-neg	C18-neg	5.5	227.201	[M-H]-	Myristic acid	6.2545	2.2	HMDB=HMDB0000806,KNApSAcK=C00001228,ChEBI=CHEBI:28875;CHEBI:30807,DrugBank=DB08231,SMPDB=PW_C000643,YMDB=YMDB00679,T3DB=T3D4599,FooDB=FDB002890;FDB031009,NANPDB=NANPDB_719;NANPDB_2333;NANPDB_4158;NANPDB_4840,STOFF=STOFF_101,BMDB=BMDB00806,LipidMAPS=LMFA01010014;LMFA01010044,Urine=HMDB0000806,Saliva=HMDB0000806,Feces=HMDB0000806,CSF=HMDB0000806,Serum=HMDB0000806,PubChem=11005,PlantCyc=CPD-7836,UNP…	C14H28O2	FA	227.20119:22418148 228.20454:3799871 229.2079:186804	140.94154:137 157.12299:328 209.24165:3241 227.44356:978	8.97481	10.7746	9.87974	10.3501	9.55336	12.3441	11.1082	11.743	10.5471	10.7069	10.8435	12.0585	9.98602	9.4316	9.57633	7.63186	8.05646	8.94023	9.02669	7.56323	8.28776	6.81645	8.22664	8.69253	8.05811	9.65884	9.18611	8.72589	9.13336	9.71278	7.25913	7.91821	6.7267	7.19455	6.89041	7.70119	9.50044
26_acn-hex-neg	C18-neg	1	229.144	[M-H]-	Dodecanedioic acid	7.87	2.2	HMDB=HMDB0000623,ChEBI=CHEBI:4676;CHEBI:76273,FooDB=FDB022148,STOFF=STOFF_5665,BMDB=BMDB00623,LipidMAPS=LMFA01170009,Urine=HMDB0000623,Feces=HMDB0000623,Serum=HMDB0000623,UNPD=UNPD31013	C12H22O4	FA	229.14397:1191270 230.14732:118041 231.15068:55992	71.22985:17 82.98341:10 86.93102:11 117.25266:21 123.31454:14 124.91306:15 135.18887:19 137.4359:12 147.08179:828 153.31804:12 156.18544:55 157.24658:87 157.95161:31 158.87321:24 161.03629:20 165.30734:32 167.19136:13006 168.29828:42 169.13304:75 170.1123:24 172.3176:33 197.0788:576 199.3553:20 211.17924:28835 229.35095:674	0.170165	0.170228	0.172896	0.167364	0.179998	0.13552	0.120424	0.131823	0.102455	0.137409	0.433892	0.552817	0.616342	0.575175	0.571081	0.0736371	0.0884509	0.0816298	0.0960788	0.0848171	0.0933873	0.0764051	0.0773702	0.0775782	0.082701	0.131034	0.112709	0.103885	0.101177	0.12183	0.137226	0.182755	0.136243	0.141189	0.152421	0.103902	0.103466
27_acn-hex-neg	C18-neg	1.93	231.16	[MᶧH]-	Capric acid	6.002	2.2	HMDB=HMDB0000511,KNApSAcK=C00001213,ChEBI=CHEBI:27689;CHEBI:30813,DrugBank=DB03600,SMPDB=PW_C000391,YMDB=YMDB00677,T3DB=T3D4773,FooDB=FDB012027;FDB030804,NANPDB=NANPDB_717,STOFF=STOFF_2278,BMDB=BMDB00511,LipidMAPS=LMFA01010010,Urine=HMDB0000511,Saliva=HMDB0000511,Feces=HMDB0000511,Serum=HMDB0000511,PubChem=4678093;2969,PlantCyc=CPD-3617,UNPD=UNPD103170	C10H20O2	FA	231.15973:522719 232.16308:55004 233.16644:0	111.1201:10 129.01675:27 139.04655:14 143.01851:11 145.08603:33 155.31575:23 163.16315:18 167.19626:32 171.27611:1295 172.19347:16 213.25851:92	0.0877664	0.0787791	0.0811746	0.0698474	0.082634	0.164863	0.105174	0.0834304	0.121124	0.127084	0.061504	0.100267	0.0721135	0.0741705	0.0625258	0.175738	0.18521	0.193167	0.179255	0.169438	0.186938	0.26467	0.1784	0.17339	0.199097	0.301846	0.224644	0.258015	0.225338	0.233844	0.166427	0.117229	0.125401	0.174946	0.129877	0.171608	0.173571
28_acn-hex-neg	C18-neg	5.36	239.201	[M-H]-	Isobutyl 10-undecenoate	6.1783	2.2	HMDB=HMDB0032347,FooDB=FDB009643,LipidMAPS=LMFA07010914	C15H28O2	FA-OH	239.20099:523857 240.20434:128003 241.2077:0	81.23726:54 83.13914:23 97.11383:13 125.21521:22 141.22551:31 157.13719:223 168.99178:10 171.09593:20 177.36104:14 178.10614:14 178.83217:24 181.12985:39 183.06102:11 203.13821:32 207.05031:30 210.98956:11 221.33098:826 223.18404:92	0.157781	0.157375	0.160781	0.144349	0.145909	0.201404	0.188861	0.173595	0.170766	0.184405	0.151248	0.16012	0.146248	0.15396	0.155406	0.136175	0.157234	0.164739	0.150548	0.130144	0.14531	0.114463	0.134046	0.150687	0.1337	0.165752	0.176515	0.198418	0.199305	0.218746	0.124112	0.116026	0.116636	0.112643	0.125693	0.138425	0.15627
29_acn-hex-neg	C18-neg	5.54	241.18	[M-H]-	6-Ketomyristic acid	6.3004	2.2	HMDB=HMDB0010730,ChEBI=CHEBI:37270,SMPDB=PW_C006737,FooDB=FDB027877,BMDB=BMDB10730,LipidMAPS=LMFA01060099,Feces=HMDB0010730,PubChem=23363162,PlantCyc=CPD-14242	C14H26O3	FA-OH	241.18057:781867 242.18392:200565 243.18728:685290	59.11542:85 71.05169:61 81.08392:26 83.12148:69 85.21793:25 97.14803:135 99.11295:40 111.17183:37 113.14856:69 125.19896:165 127.12564:184 129.13295:17 139.06984:210 141.18782:361 143.24872:46 153.07457:165 155.13062:61 157.13739:359 158.99242:88 167.16391:160 169.27306:302 171.23036:93 173.2802:10 179.26265:128 181.34001:229 183.01521:30 185.27429:167 199.18477:100 200.29926:17 205.16408:24 209.…	0.298898	0.377566	0.339457	0.325235	0.350924	0.385958	0.377649	0.333781	0.345088	0.317161	0.343737	0.31724	0.303909	0.305168	0.329024	0.253418	0.286091	0.250256	0.332498	0.230949	0.249359	0.222971	0.266147	0.292246	0.196726	0.273103	0.229651	0.278369	0.248234	0.230655	0.207898	0.206258	0.289264	0.195228	0.210131	0.179959	0.263711
30_acn-hex-neg	C18-neg	2.06	241.18	[M-H]-	3-Oxotetradecanoic acid	7.3944	2.2	HMDB=HMDB0010730,ChEBI=CHEBI:37270,SMPDB=PW_C006737,FooDB=FDB027877,BMDB=BMDB10730,LipidMAPS=LMFA01060099,Feces=HMDB0010730,PubChem=23363162,PlantCyc=CPD-14242	C14H26O3	FA-OH	241.18028:910496 242.18363:163257 243.18699:84454	59.05807:37 70.98227:309 82.72154:11 87.23743:13 97.21297:50 110.96053:11 113.00336:42 115.02588:15 123.01419:18 126.33136:16 141.24629:77 142.85748:18 153.40858:52 157.26491:24 159.0117:73 167.0415:21 169.18135:3909 181.30476:1075 185.39539:21 209.34772:17 223.20439:4055 226.02228:20	0.13905	0.16217	0.19746	0.160557	0.151126	0.200696	0.183992	0.188051	0.141228	0.185838	0.193406	0.207514	0.252332	0.21615	0.200087	0.175594	0.18089	0.19693	0.202006	0.197671	0.213641	0.214804	0.198305	0.204644	0.199659	0.290385	0.245988	0.252157	0.232654	0.26454	0.154453	0.153923	0.140196	0.149367	0.146036	0.183741	0.211783
31_acn-hex-neg	C18-neg	3.06	243.196	[M-H]-	2-Hydroxymyristic acid	5.9628	2.2	HMDB=HMDB0002261,ChEBI=CHEBI:34314;CHEBI:59270;CHEBI:84335;CHEBI:85636;CHEBI:85637;CHEBI:85934;CHEBI:85937,FooDB=FDB022931,BMDB=BMDB02261,LipidMAPS=LMFA01050001;LMFA01050484,UNPD=UNPD23471	C14H28O3	FA-OH	243.19604:1413088 244.19939:148905 245.20275:0	58.871:50 105.30392:12 123.12131:14 124.3838:21 129.05743:10 142.13776:15 145.21043:19 146.99098:12 167.37242:32 169.41319:17 170.96605:18 178.04906:13 181.4608:19 183.22839:133 189.94981:32 211.31407:165 215.22984:33 224.24577:37 225.32478:122 226.26947:18	0.205696	0.275343	0.282046	0.265343	0.28597	0.224279	0.206256	0.22802	0.170724	0.214665	0.287148	0.188287	0.215069	0.247122	0.23329	0.144502	0.183095	0.16318	0.122018	0.136555	0.115206	0.100339	0.125231	0.157373	0.123973	0.121095	0.100596	0.125687	0.0948832	0.126926	0.150656	0.126715	0.147961	0.0717022	0.130558	0.104254	0.121128
34_acn-hex-neg	C18-neg	1.23	257.175	[M-H]-	Tetradecanedioic acid	7.7862	2.2	HMDB=HMDB0000872,ChEBI=CHEBI:76281;CHEBI:76308,FooDB=FDB022293,STOFF=STOFF_7478,BMDB=BMDB00872,LipidMAPS=LMFA01170018,Feces=HMDB0000872,Serum=HMDB0000872,UNPD=UNPD157587	C14H26O4	FA	257.17542:1332577 258.17877:324895 259.18213:0	75.17908:19 101.18613:11 105.10124:36 111.30185:12 115.11095:19 143.1552:23 156.98827:13 161.19041:16 167.36333:12 171.9649:11 175.10612:52 181.22621:30 183.31061:37 187.27812:26 195.21254:23144 197.07024:38 225.29778:27 227.16743:20 229.17345:12 239.21245:27339 257.22943:139	0.190775	0.200285	0.176126	0.205603	0.193154	0.207564	0.235286	0.193766	0.131071	0.185175	0.272959	0.274219	0.316479	0.264785	0.27154	0.105167	0.0911345	0.0972271	0.0887089	0.0893261	0.138346	0.164807	0.147594	0.151763	0.151302	0.265446	0.201222	0.235765	0.166993	0.223593	0.099421	0.127463	0.100775	0.0614479	0.0920056	0.114966	0.127143
36_acn-hex-neg	C18-neg	7.8	269.212	[M-H]-	2-oxopalmitic acid	6.9349	2.2	HMDB=HMDB0010733,ChEBI=CHEBI:37251,SMPDB=PW_C006740,FooDB=FDB027880,BMDB=BMDB10733,LipidMAPS=LMFA01060051,PubChem=17804645	C16H30O3	FA-OH	269.21167:573564 270.21502:62633 271.21838:156499	83.04581:68 97.10291:118 99.20323:21 111.03712:49 113.21744:88 125.21068:64 127.09326:97 137.33382:16 139.08829:76 141.23303:101 143.12572:17 153.14297:83 155.23145:129 157.29832:29 167.16776:169 169.17125:120 171.16634:111 179.45036:11 181.32062:152 183.20671:49 185.21666:160 186.92448:19 189.12007:12 195.19823:131 197.25737:257 199.33089:52 209.32797:298 213.33878:60 227.15836:59 239.24739:23 2…	0.103886	0.112164	0.133426	0.130013	0.0989191	0.136008	0.127007	0.109734	0.138002	0.136936	0.140609	0.128169	0.114045	0.113392	0.102383	0.108958	0.123607	0.109439	0.114411	0.123238	0.0958628	0.11031	0.132227	0.0944219	0.0940142	0.112521	0.111715	0.148761	0.122891	0.136714	0.120452	0.124405	0.110504	0.13236	0.120901	0.102596	0.119809
37_acn-hex-neg	C18-neg	3.57	269.212	[M-H]-	3-Oxohexadecanoic acid	6.4905	2.2	HMDB=HMDB0010733,ChEBI=CHEBI:37251,SMPDB=PW_C006740,FooDB=FDB027880,BMDB=BMDB10733,LipidMAPS=LMFA01060051,PubChem=17804645	C16H30O3	FA-OH	269.21155:730356 270.2149:156660 271.21826:0	91.13299:17 97.34953:25 105.23488:12 127.24553:21 141.20108:28 153.2654:18 155.34976:35 169.42931:10 171.17731:53 181.32016:32 183.80441:39 185.12508:26 187.14809:128 195.48285:19 197.30682:1701 199.30757:20 205.32127:17 207.18874:49 209.23878:687 233.20581:12 251.29042:2059	0.122605	0.156464	0.145811	0.140858	0.150025	0.206112	0.179786	0.174438	0.148091	0.168436	0.150634	0.184114	0.182526	0.161132	0.171917	0.185987	0.188752	0.218532	0.213662	0.203665	0.230343	0.186462	0.186228	0.172393	0.181911	0.208858	0.219881	0.240881	0.235448	0.272543	0.156927	0.138827	0.159557	0.166558	0.157919	0.208461	0.241803
39_acn-hex-neg	C18-neg	7.03	279.232	[M-H]-	Linoleic acid	8.1701	2.2	HMDB=HMDB0000673;HMDB0006270,KNApSAcK=C00001224;C00036669,ChEBI=CHEBI:17351;CHEBI:30245;CHEBI:75108;CHEBI:86141;CHEBI:92157,SMPDB=PW_C000530,YMDB=YMDB00884,T3DB=T3D4928,FooDB=FDB006287;FDB006562;FDB012760;FDB023868;FDB030981,NANPDB=NANPDB_443;NANPDB_444;NANPDB_723;NANPDB_2337;NANPDB_3446;NANPDB_4237;NANPDB_4833;NANPDB_5444,STOFF=STOFF_158,BMDB=BMDB00673;BMDB06270,LipidMAPS=LMFA01030120;LMFA010301…	C18H32O2	FA	279.23239:24299690 280.23574:5093901 281.2391:422153	81.21162:211 83.13359:509 97.0971:731 106.37988:92 109.07621:182 111.03705:122 123.43927:129 155.15332:325 165.36165:111 169.07846:205 180.36368:248 205.22772:334 210.56589:81 237.32416:81 243.31812:923 261.24454:41599 279.19318:682	5.9045	4.82006	5.39105	6.0344	5.02765	7.62385	6.94625	6.82348	6.62325	6.54045	3.65583	3.77059	3.86459	3.69833	3.86849	13.0435	12.8064	12.6399	14.8483	14.5796	10.3978	8.90027	10.8662	10.8307	8.96113	11.0754	12.0871	15.0042	14.3239	14.8614	10.8981	8.05471	10.8693	10.7459	10.6869	11.6054	11.0517
43_acn-hex-neg	C18-neg	1.14	283.154	M-H2O-H]-	Glycerol tributanoate	6.6886	2.2	HMDB=HMDB0031094	C15H26O6	TG	283.15436:770458 284.15771:164203 285.16107:61893	101.18012:17 114.90759:18 127.04743:14 133.19098:12 147.40729:20 153.06978:27 162.91541:15 165.10104:71 168.04675:26 179.21153:132 181.06929:14 183.26933:18 195.11163:37 199.18085:22 201.11453:165 201.84695:11 221.14828:86 223.20132:1027 225.35617:20 228.0549:13 252.09241:23 255.30225:23 265.289:480 268.09174:10	0.0706143	0.120612	0.129704	0.105796	0.11663	0.0103	0.00857119	0.0125011	0.00588882	0.0137787	0.632039	0.834165	1.0193	0.75265	0.687303	0.0856339	0.0766356	0.0716939	0.0810879	0.102802	0.0224209	0.0427183	0.0266833	0.0268105	0.0204217	0	0	0	0.00411098	0	0.335241	0.309299	0.395887	0.406245	0.392811	0.126459	0.133956
47_acn-hex-neg	C18-neg	1.36	293.175	M+FA-H	6,9,12,15-hexadecatetraenoic acid	5.7	2.2	LipidMAPS=LMFA01030166;LMFA01030870	C16H24O2	FA	293.17477:517024 294.17812:142342 295.18148:0	85.18675:16 97.14372:13 141.13144:11 157.25558:20 179.18379:13 192.30115:80 193.3349:358 195.04633:62 199.21738:16 205.23495:37 206.09531:22 211.02274:87 215.52396:16 221.3064:7723 225.28625:28 232.99142:101 236.14594:16512 237.21051:135 239.16968:18 257.17899:45 263.23895:54 275.18945:52	0.0122675	0.00167833	0.00518885	0.0045033	0.0495307	0.0280334	0	0.0130659	0.00329371	0.0789988	0.00175818	0.00294144	0	0.0852068	0.0882599	0.0836288	0.00779821	0.0313905	0.0278589	0.0327051	0.0402315	0.0306393	0.0316622	0.000989777	0.102182	0.0104846	0.0113652	0.0253103	0.031259	0.0320864	0.0252398	0.00366395	0.0217285	0.0333424	0.0948083	0.158958	0.18075
49_acn-hex-neg	C18-neg	2.2	293.212	M-H2O-H]-	9,10-DiHODE (9,10-Dihydroxy-12,15-octadecadienoate)	7.67	2.2	HMDB=HMDB0010221	C18H32O4	FA-OH	293.21136:4737995 294.21471:1099567 295.21807:132250	92.90146:14 95.31815:17 97.2473:209 99.15958:11 109.06844:140 111.08518:127 113.07952:65 119.97737:21 121.20193:372 123.11894:61 125.22192:95 127.33875:44 135.23056:63 137.1535:161 139.15948:303 141.33098:96 147.24127:19 149.16821:287 150.95267:18 153.27811:167 155.1062:179 157.03085:20 161.29105:11 163.4043:105 165.13123:399 167.24036:166 169.51868:41 171.09061:13657 173.22751:11 176.15839:27 17…	0.680619	0.777635	0.645906	0.658653	0.734891	0.678543	0.670817	0.673806	0.482095	0.623662	0.707852	0.825227	0.947181	0.718832	0.82772	0.464907	0.425439	0.478257	0.484675	0.515778	0.307412	0.217769	0.262807	0.255419	0.213066	0.157023	0.139461	0.134916	0.127301	0.138148	0.194299	0.319147	0.21748	0.206542	0.236326	0.27285	0.252755
50_acn-hex-neg	C18-neg	2.79	295.227	[M-H]-	12,13-EpOME ((9Z)-12,13-Epoxyoctadecenoic acid)	7.4126	2.2	HMDB=HMDB0004702,KNApSAcK=C00001241,ChEBI=CHEBI:27706;CHEBI:38299;CHEBI:38300;CHEBI:84026,FooDB=FDB023414,BMDB=BMDB04702,LipidMAPS=LMFA02000038;LMFA02000276;LMFA02000282,CSF=HMDB0004702,Serum=HMDB0004702,PubChem=40491779;25246088;5281128,PlantCyc=CPD-10320;CPD-14396,UNPD=UNPD117438;UNPD174226;UNPD185253;UNPD80238;UNPD88637	C18H32O3	FA-OH	295.22739:6714880 296.23074:1568160 297.2341:139042	95.19963:18 97.06923:38 99.02538:52 109.49715:32 113.10403:1367 123.26852:483 125.11665:971 127.17278:185 135.11237:121 137.0065:26 139.19223:640 141.20044:419 149.32011:22 151.24805:578 153.4848:17 155.08041:2196 157.38087:25 161.22516:46 163.14163:113 165.21375:96 167.26042:46 169.22461:799 171.2926:53397 172.6246:73 177.17595:381 179.1748:6712 181.19437:1602 183.16472:12238 185.211:502 186.063…	0.9776	1.05516	1.02407	0.893195	0.857776	1.55375	1.23716	1.54831	1.0868	1.22799	0.827095	0.759003	0.789574	0.718685	0.922	1.14136	1.19283	1.16888	1.17283	1.14683	1.03255	0.744932	0.849908	0.913967	0.854236	0.497818	0.501855	0.551651	0.436707	0.516841	0.268612	0.751776	0.359432	0.337433	0.438811	0.712603	0.74052
51_acn-hex-neg	C18-neg	3.36	295.227	[M-H]-	12,13-EpOMEb ((9Z)-12,13-Epoxyoctadecenoic acid)	7.5119	2.2	HMDB=HMDB0004702,KNApSAcK=C00001241,ChEBI=CHEBI:27706;CHEBI:38299;CHEBI:38300;CHEBI:84026,FooDB=FDB023414,BMDB=BMDB04702,LipidMAPS=LMFA02000038;LMFA02000276;LMFA02000282,CSF=HMDB0004702,Serum=HMDB0004702,PubChem=40491779;25246088;5281128,PlantCyc=CPD-10320;CPD-14396,UNPD=UNPD117438;UNPD174226;UNPD185253;UNPD80238;UNPD88637	C18H32O3	FA-OH	295.22711:2899562 296.23046:409834 297.23382:1007186	95.12862:19 97.21739:99 109.03089:86 111.14178:47 113.22852:114 121.25072:24 123.02892:49 125.07472:570 126.76566:13 127.38953:85 129.14796:20 135.22818:37 137.17123:804 139.04907:1278 141.29295:331 151.12631:548 153.15662:348 155.18137:7133 156.0416:12 157.29317:26 161.28188:39 164.2332:17 165.33432:135 167.1908:336 169.23129:318 171.22458:1367 177.4053:28 179.21088:513 181.18053:399 183.22894:5…	0.447724	0.578108	0.459798	0.462433	0.516007	0.499507	0.45193	0.430889	0.292513	0.42603	2.07616	1.06959	1.36095	1.44943	1.40107	0.160321	0.214329	0.163085	0.141792	0.121625	0.118038	0.0880644	0.109819	0.13288	0.106989	0.909736	0.791317	0.347292	0.300537	0.226721	0.0737965	0.835433	0.123131	0.146289	0.276104	0.261181	0.285204
52_acn-hex-neg	C18-neg	3.82	295.227	[M-H]-	Alpha-dimorphecolic acid	6.9522	2.2	HMDB=HMDB0004670;HMDB0010223;HMDB0062652,KNApSAcK=C00000430,ChEBI=CHEBI:34496;CHEBI:68946;CHEBI:72651;CHEBI:77852;CHEBI:77895;CHEBI:78730;CHEBI:133820,DrugBank=DB07302,FooDB=FDB003060,BMDB=BMDB04670;BMDB10223,LipidMAPS=LMFA02000036;LMFA02000151;LMFA02000152;LMFA02000187;LMFA02000188;LMFA02000231;LMFA02000318,Saliva=HMDB0010223,CSF=HMDB0004670;HMDB0010223,Serum=HMDB0004670;HMDB0010223,PubChem=5312…	C18H32O3	FA	295.22751:2684460 296.23086:599705 297.23422:2655933	95.01447:37 97.1336:14 109.05641:260 111.09785:32 113.21209:52 121.10501:21 123.06723:37 125.28854:320 127.11057:285 135.0414:22 137.08463:1212 139.1636:2208 141.23917:299 151.08168:294 153.20624:423 155.17014:11591 157.04578:94 165.3502:41 167.23425:520 169.2923:90 171.08543:584 179.21169:62 181.29901:551 183.20441:225 185.18033:151 193.18158:38 195.27055:112 196.18364:20 197.22137:146 207.24017…	0.401882	0.209411	0.24724	0.104112	0.27829	0.202378	0.152583	0.17503	0.168042	0.159084	0.405947	0.17452	0.169443	0.259286	0.251055	0.134162	0.377454	0.0808835	0.0732055	0.0404678	0.0473508	0.0168894	0.0388152	0.0842616	0.0577277	1.74	1.09648	0.230957	0.344774	0.14503	0.0808778	0.935029	0.181198	0.20442	0.333009	0.30404	0.332311
53_acn-hex-neg	C18-neg	3.16	297.243	[M-H]-	Ricinoleic acid	7.2712	2.2	HMDB=HMDB0034297,KNApSAcK=C00001237,ChEBI=CHEBI:28592;CHEBI:45478;CHEBI:85150;CHEBI:85152;CHEBI:85639;CHEBI:85641;CHEBI:91295,DrugBank=DB02955,FooDB=FDB012640,STOFF=STOFF_7822,LipidMAPS=LMFA02000150;LMFA02000184;LMFA02000212;LMFA02000213;LMFA02000214,Saliva=HMDB0034297,PubChem=25630959,PlantCyc=CPD-12193,UNPD=UNPD153498;UNPD17523;UNPD24414	C18H34O3	FA	297.24301:1208065 298.24636:154705 299.24972:0	97.24443:33 99.12651:26 109.10092:16 111.20937:40 113.11988:36 114.02972:17 115.04728:42 123.12655:21 125.27127:30 127.2743:101 138.92465:14 140.27292:12 141.23288:76 149.32825:23 151.33513:24 152.32239:29 153.31503:48 155.28732:58 156.34488:20 157.14767:15 165.28392:145 167.04631:29 169.30911:1289 171.22769:541 172.18553:67 176.95743:25 179.10728:34 180.56677:43 181.27769:39 183.18509:17868 184.…	0.184237	0.18589	0.206386	0.23082	0.194427	0.310843	0.271874	0.361595	0.229773	0.245824	0.311837	0.209478	0.227341	0.26075	0.222937	0.265368	0.252266	0.238607	0.266101	0.267705	0.251472	0.18028	0.226529	0.250972	0.25007	0.209732	0.168895	0.217986	0.205686	0.224379	0.198778	0.174504	0.165816	0.166532	0.158232	0.204343	0.201138
54_acn-hex-neg	C18-neg	8.26	297.243	[M-H]-	5-Oxooctadecanoic acid	7.2033	2.2	HMDB=HMDB0034074	C18H34O3	FA-OH	297.24255:871374 298.2459:243513 299.24926:0	97.13675:31 99.08603:12 125.13807:53 127.22678:91 137.24519:20 139.16223:93 141.1797:180 142.98672:21 153.18686:82 155.0618:811 167.20212:57 169.11508:197 171.15131:3178 181.51318:16 183.31134:48 197.34309:35 199.19009:58 204.82346:13 211.17389:17 223.02029:77 225.1954:96 235.45419:28 237.27292:19 261.27695:143 267.86243:18 279.36597:6138 297.13:14	0.370508	0.368805	0.514184	0.522372	0.401839	0.55961	0.636636	0.512385	0.64908	0.54482	0.487489	0.445507	0.464932	0.735845	0.441364	0.530049	0.381074	0.491898	0.457207	0.499251	0.532091	0.579293	0.574473	0.513625	0.688421	0.528645	0.49063	0.570002	0.539425	0.615245	0.534043	0.599663	0.372779	0.371784	0.372744	0.432611	0.485324
55_acn-hex-neg	C18-neg	4.57	297.243	[M-H]-	3-Oxooctadecanoic acid	7.6984	2.2	HMDB=HMDB0010736	C18H34O3	FA-OH	297.24289:1013826 298.24624:237919 299.2496:591387	125.13236:49 127.16817:81 132.03287:12 132.81671:13 137.05743:18 139.03169:14 141.37201:130 151.2298:24 153.18629:65 155.22101:1144 156.9295:44 166.22812:17 169.29404:138 171.08284:3629 181.2352:15 183.2261:80 185.30479:72 186.87558:17 191.23178:16 197.30197:11 198.05099:29 199.29596:43 207.21747:34 215.35385:29 225.29208:22 235.37259:24 237.07101:40 243.29584:64 258.96356:49 261.37708:276 273.21…	0.195658	0.18249	0.166051	0.106637	0.163898	0.450648	0.420634	0.418139	0.31081	0.384321	0.11806	0.0475591	0.0616548	0.0734135	0.0745849	0.0625734	0.0918239	0.0594669	0.0639864	0.0558365	0.0410817	0.0450673	0.043266	0.0512878	0.0486298	0.174315	0.14676	0.0866716	0.0809931	0.0685097	0.0199659	0.0561649	0.0262282	0.0312893	0.0354675	0.0659885	0.0577554
56_acn-hex-neg	C18-neg	3.64	297.243	[M-H]-	9,10-epoxyoctadecanoic acid	6.7892	2.2	HMDB=HMDB0061650,KNApSAcK=C00000391,ChEBI=CHEBI:82464;CHEBI:85195;CHEBI:85661;CHEBI:137460;CHEBI:137461;CHEBI:138260;CHEBI:138262,FooDB=FDB030637,LipidMAPS=LMFA02000001;LMFA02000002;LMFA02000326,PubChem=19746553;15868,PlantCyc=CPD-10514,UNPD=UNPD151173;UNPD16508;UNPD61310	C18H34O3	FA-OH	297.24255:10376902 298.2459:1902570 299.24926:167460	118.90413:24 123.34691:218 125.16405:1133 127.12401:1062 137.2095:101 139.16214:96 140.57521:109 141.20677:919 143.20441:77 151.19798:192 152.08694:58 153.23141:1117 155.10736:10764 157.2346:968 165.22586:44 167.15514:37 169.22931:861 171.10846:93487 172.11633:159 175.244:22 179.5202:169 180.32701:12 181.43571:118 183.19379:287 185.28699:167 186.4662:43 193.23026:13 197.24789:22 198.30252:37 199.…	1.67898	1.81435	1.59755	1.56983	1.73493	1.13008	1.1635	1.08192	0.886781	1.00615	2.39611	1.35786	1.59842	1.91175	1.70939	0.667631	0.716376	0.664858	0.625819	0.633419	0.421213	0.304774	0.351385	0.434176	0.361229	0.847557	0.731263	0.543269	0.46613	0.424749	0.374278	1.67695	0.461232	0.483273	0.71433	0.627433	0.768722
57_acn-hex-neg	C18-neg	4.61	299.259	[M-H]-	18-Hydroxyoctadecanoic acid	6.6309	2.2	KNApSAcK=C00034998,ChEBI=CHEBI:79182;CHEBI:86046,FooDB=FDB006898,LipidMAPS=LMFA02000136,PubChem=21891501,UNPD=UNPD184501	C18H36O3	FA	299.25861:664743 300.26196:169544 301.26532:0	72.21722:28 111.16836:12 113.16716:16 137.05621:103 139.18436:181 141.17389:874 153.15465:35 155.12915:788 167.35138:34 169.2343:16 171.32071:24 172.10962:36 173.38727:47 177.11841:24 183.22078:35 185.21234:26 187.36572:10 194.99954:11 197.4214:12 198.24136:19 199.19843:19 201.52603:26 217.1004:1740 225.45578:70 237.28232:28 239.13809:45 263.35626:92 267.3999:29 271.66687:18 280.35443:43 281.358:…	0.105105	0.118055	0.113379	0.104428	0.108305	0.137006	0.136321	0.151496	0.0873909	0.128728	0.109417	0.0976922	0.113307	0.101238	0.100165	0.110581	0.128369	0.112747	0.106487	0.11893	0.0939497	0.0684835	0.0815825	0.105668	0.0897597	0.0710032	0.0552308	0.0703312	0.0629243	0.0688771	0.0877562	0.0898908	0.0866434	0.103586	0.0934346	0.0931133	0.0917173
58_acn-hex-neg	C18-neg	1.49	301.108	[M-H]-	3',7-Dihydroxy-2',4'-dimethoxyisoflavan	8.4632	2.2	HMDB=HMDB0030717,KNApSAcK=C00002551;C00009715;C00020688,ChEBI=CHEBI:7014,FooDB=FDB002639;FDB002640,LipidMAPS=LMPK12080024,UNPD=UNPD135941;UNPD152882	C17H18O5	3'-hydroxy,4'-methoxyisoflavonoids	301.10764:540698 302.11099:112292 303.11435:40815	126.07702:20 143.28528:231 155.384:17 173.03955:12 195.31088:15 199.12628:23 201.1712:12 211.39032:47 214.99741:11 219.13675:332 223.49619:20 224.1817:17 229.34042:30 239.4176:26 241.17487:89 242.10123:52 259.22522:174 268.15677:29 269.36703:38 271.32394:17 273.11835:50 283.24329:32 286.13248:38784	0.0707423	0.0846443	0.0770888	0.0715997	0.0749609	0.00458946	0.00598899	0.00361838	0.00915053	0.00432824	0.143679	0.326143	0.422846	0.235566	0.334163	0.0357275	0.0265222	0.0335904	0.0417326	0.0485346	0	0	0	0	0.00882705	0	0	0.00103594	0.0131052	0	0.267078	0.0920391	0.191531	0.248115	0.1889	0.0630054	0.0631505
62_acn-hex-neg	C18-neg	2.21	309.207	[M-H]-	(13S)-HPLA (13(S)-hydroperoxylinolenic acid)	8.8086	2.2	KNApSAcK=C00000364;C00000389,ChEBI=CHEBI:48905;CHEBI:58757;CHEBI:133986;CHEBI:133987,FooDB=FDB001431,LipidMAPS=LMFA02000052;LMFA02000110,PubChem=45266757;5497123,PlantCyc=CPD-725	C18H30O4	FA-OH	309.20639:3517433 310.20974:787877 311.2131:118320	119.07343:12 120.23631:13 125.4305:19 137.34052:23 139.27853:28 153.36195:26 155.24051:22 157.11948:41 163.12993:35 168.79359:37 171.12813:186 175.53671:23 176.86829:14 179.48936:10 183.18507:25 185.22083:275 191.20622:19 193.23363:20 195.24129:51 197.31737:84 199.2392:32 201.25276:52 205.14957:71 207.20245:27 209.33109:140 210.23911:32 211.23267:57 219.1991:77 221.28424:36 223.44333:39 227.06168…	0.181479	0.0898396	0.100638	0.0313644	0.113654	0.120672	0.0842978	0.11239	0.0973841	0.112177	0.20852	0.156029	0.11941	0.138166	0.159851	0.181795	0.496749	0.118449	0.10021	0.0386792	0.0174705	0.0161548	0.0171025	0.059687	0.0227143	0.811685	0.668211	0.186881	0.357797	0.0838678	0.0991276	0.678937	0.227741	0.283924	0.314248	0.220164	0.217162
65_acn-hex-neg	C18-neg	1.62	311.222	[M-H]-	9(S)-HPODE ((10E,12Z)-9-hydroperoxyoctadeca-10,12-dienoic acid)	6.9362	2.2	HMDB=HMDB0006940;HMDB0062434,KNApSAcK=C00000393,ChEBI=CHEBI:34498;CHEBI:60955;CHEBI:63323;CHEBI:63331,FooDB=FDB024156;FDB030132;FDB030133,BMDB=BMDB06940,LipidMAPS=LMFA02000012;LMFA02000100,Serum=HMDB0006940,PubChem=49852425;9548877,PlantCyc=CPD-8677	C18H32O4	FA-OH	311.22211:1667072 312.22546:325901 313.22882:290582	99.1725:38 109.00601:43 111.32951:24 113.31883:26 121.16888:177 123.17273:22 125.29165:100 127.21665:219 129.13089:24 135.26404:12 137.14053:110 139.29584:177 141.16072:35 143.28699:21 145.30386:16 150.96805:20 153.18884:61 155.14763:440 157.24689:34 163.24059:81 165.04556:333 167.12064:112 169.32605:49 171.09053:4511 173.20384:11 177.33478:126 179.20903:38 181.30264:301 183.24292:1067 185.12186:…	0.219246	0.18509	0.187849	0.18417	0.18853	0.0742379	0.0668361	0.0729079	0.0419609	0.0597233	0.214793	0.237639	0.323346	0.233867	0.259388	0.0998237	0.0954606	0.0993198	0.0986154	0.101065	0.0757121	0.114031	0.0836433	0.0869137	0.0842205	0.125024	0.112475	0.0326767	0.0314127	0.0366784	0.0657246	0.0777714	0.0623571	0.0672834	0.0704579	0.08072	0.0834522
67_acn-hex-neg	C18-neg	11.28	311.295	[M-H]-	Arachidic acid	7.1692	2.2	HMDB=HMDB0002212,KNApSAcK=C00001209,ChEBI=CHEBI:28822;CHEBI:32360,FooDB=FDB002927;FDB004028;FDB030681,NANPDB=NANPDB_2338;NANPDB_4844,STOFF=STOFF_125,BMDB=BMDB02212,LipidMAPS=LMFA01010020;LMFA01010049,Feces=HMDB0002212,Serum=HMDB0002212,PubChem=10467,PlantCyc=ARACHIDIC_ACID,UNPD=UNPD75278	C20H40O2	FA	311.29483:735981 312.29818:168913 313.30154:0	154.20602:11 155.17848:10 171.17413:22 181.27849:28 183.2594:22 192.12653:17 199.17453:11 228.84512:119 237.36847:24 243.23169:42 253.23816:12 279.14801:22 293.33173:432 311.27548:15	0.133344	0.140707	0.162608	0.173773	0.142245	0.186289	0.177777	0.180331	0.202866	0.157209	0.135372	0.123202	0.125651	0.120418	0.113665	0.158179	0.13513	0.147786	0.156969	0.154092	0.101267	0.0860922	0.11432	0.0971771	0.0959281	0.106405	0.109696	0.11457	0.109979	0.11744	0.121656	0.126901	0.137033	0.1128	0.109887	0.0903352	0.104668
68_acn-hex-neg	C18-neg	3.6	313.238	[M-H]-	12,13-DHOME (12,13-Dihydroxy-9Z-octadecenoic acid)	7.8644	2.2	HMDB=HMDB0004705	C18H34O4	FA-OH	313.23779:20432104 314.24114:3996378 315.2445:477705	124.92857:78 145.22437:79 151.19168:217 158.24728:85 169.18985:31 171.3577:151 185.15128:1352 230.06424:31 231.03217:124 251.36154:314 253.27795:87 259.42627:407 277.32477:353 281.06165:50 295.26538:562918 296.09607:27	1.19691	0.592555	0.670342	0.223106	0.721847	0.529134	0.335208	0.401621	0.477117	0.400026	0.873473	0.404598	0.26173	0.495096	0.489582	0.326853	1.04998	0.214499	0.165518	0.0595808	0.0746581	0.0700716	0.0536775	0.195485	0.100726	5.14001	3.36823	0.579107	0.901448	0.379375	0.200924	2.63247	0.512057	0.609752	0.97993	0.918172	1.10289
70_acn-hex-neg	C18-neg	1.93	313.238	[M-H]-	9,10-Epoxy-18-hydroxy-octadecanoic acid	7.5096	2.2	KNApSAcK=C00034432,ChEBI=CHEBI:133381;CHEBI:137457;CHEBI:137458;CHEBI:137459;CHEBI:138255;CHEBI:138258,FooDB=FDB001865,LipidMAPS=LMFA02000003;LMFA02000004,PubChem=25245732;9818312,PlantCyc=910-EPOXY-18-HYDROXYSTEARATE,UNPD=UNPD33887	C18H34O4	FA-OH	313.23813:1844900 314.24148:368572 315.24484:81878	97.33707:25 98.98659:33 111.23711:14 113.59489:17 121.22809:23 123.16017:74 125.2588:451 127.20148:467 129.24258:125 135.20764:41 137.20195:210 139.22293:232 141.11214:266 143.24501:41 147.25348:24 151.04074:27 153.28424:305 155.0975:1006 156.21246:40 157.21704:573 158.05298:11 159.09772:20 159.84973:21 165.2153:1210 167.35812:149 169.19678:72 171.0947:8796 172.31171:58 173.37262:23 177.05588:19 …	0.251862	0.225582	0.270421	0.264068	0.253562	0.112978	0.0856329	0.0815219	0.0581971	0.0859483	0.176834	0.180206	0.184184	0.171825	0.170437	0.140067	0.131409	0.144606	0.141051	0.148988	0.191831	0.163276	0.184889	0.203995	0.192476	0.0257662	0.03654	0.0289944	0.0317243	0.0385882	0.10941	0.0906906	0.0908668	0.107013	0.102812	0.112111	0.117293
71_acn-hex-neg	C18-neg	2.15	315.253	[M-H]-	6,7-dihydroxy stearic acid	7.727	2.2	HMDB=HMDB0059633,KNApSAcK=C00000392;C00001214,ChEBI=CHEBI:28724;CHEBI:85197;CHEBI:49254;CHEBI:58797;CHEBI:85147;CHEBI:85633,FooDB=FDB004012;FDB030131,LipidMAPS=LMFA01050527;LMFA02000007;LMFA02000008;LMFA02000142;LMFA02000238,PubChem=25201835;89377,PlantCyc=CPD-10515,UNPD=UNPD111606;UNPD11320;UNPD151966;UNPD175951	C18H36O4	FA-OH	315.2536:5653304 316.25695:1347566 317.26031:119477	96.89906:202 99.22163:49 104.98199:14 108.91071:150 111.11102:37 121.93504:93 123.38437:138 125.09446:1050 127.09981:2033 137.13174:340 139.12798:479 141.17728:4927 143.09958:1619 149.18225:50 151.1933:732 152.19049:78 153.06998:745 155.1662:5202 156.01083:37 157.30997:797 158.06766:33 165.38771:347 167.08713:40 169.16922:2111 170.63466:509 171.23877:15919 172.23785:432 177.1987:15 179.85344:16 1…	0.806943	0.911232	0.827115	0.957252	0.953911	0.479058	0.44497	0.54107	0.36182	0.438071	1.19486	1.33878	1.75032	1.33318	1.42607	0.533442	0.558347	0.497836	0.569779	0.604364	0.357624	0.246262	0.372685	0.369365	0.286547	0.0721968	0.0369833	0.0635265	0.0547011	0.0769196	0.92324	0.743156	0.942074	0.800043	0.858943	0.446442	0.428964
72_acn-hex-neg	C18-neg	2.46	315.253	[M-H]-	(9S,10S)-9,10-dihydroxyoctadecanoate	6.7677	2.2	HMDB=HMDB0059633,KNApSAcK=C00000392;C00001214,ChEBI=CHEBI:28724;CHEBI:85197;CHEBI:49254;CHEBI:58797;CHEBI:85147;CHEBI:85633,FooDB=FDB004012;FDB030131,LipidMAPS=LMFA01050527;LMFA02000007;LMFA02000008;LMFA02000142;LMFA02000238,PubChem=25201835;89377,PlantCyc=CPD-10515,UNPD=UNPD111606;UNPD11320;UNPD151966;UNPD175951	C18H36O4	FA-OH	315.25369:13758873 316.25704:3730883 317.2604:363740	97.02471:165 109.20087:134 113.18817:116 123.21649:227 125.19475:1309 126.04374:130 127.1617:6668 133.21042:76 135.00922:62 137.21864:284 139.22543:1979 140.14886:28 141.20142:9995 142.30762:203 143.26236:2075 144.05096:108 151.3428:105 153.12827:1622 154.57379:568 155.17407:12089 156.25565:199 157.23981:1936 158.37869:177 163.27661:65 165.1096:382 167.21063:119 169.21988:3247 171.13654:32342 172…	1.96909	1.81834	2.03614	1.89933	1.94827	0.782176	0.679991	0.764998	0.548606	0.708763	1.31335	1.48182	1.73689	1.37351	1.50738	0.675208	0.749377	0.654147	0.697013	0.75143	1.15424	1.73529	1.22483	1.36393	1.32065	0.241708	0.246838	0.240047	0.224912	0.304599	0.671238	0.765105	0.582718	0.555935	0.621978	0.797301	0.819754
75_acn-hex-neg	C18-neg	4.81	318.243	[M-H]-	Anandamide (18:4, n-3)	4.2096	2.2	LipidMAPS=LMFA08040006	C20H33NO2	N-acylethanolamines	318.24326:845607 319.24661:218576 320.24997:0	106.14421:27 107.11021:26 119.17003:227 136.2131:24 173.2901:14 180.00291:61 181.19876:22 193.30859:41 196.42067:19 198.27953:14137 199.31363:317 212.39813:16 230.10031:38 236.08459:53 256.26273:20 258.0072:26 289.45468:107 318.30209:38	0.105297	0.132377	0.111417	0.132816	0.136033	0.0218842	0.0145389	0.0237091	0.0205936	0.0228717	0.18465	0.306648	0.288165	0.266689	0.254415	0.134327	0.131958	0.125131	0.14568	0.140029	0.00332403	0.000805455	0.00267004	0.00338762	0	0	0	0	0.00361678	0	0.367027	0.211919	0.309977	0.409752	0.294565	0.120447	0.11767
77_acn-hex-neg	C18-neg	2.62	329.188	[M-H]-	oscr-17 (2E)-11-[(3,6-dideoxy-α-L-arabino-hexopyranosyl)oxy]undec-2-enoic acid)	4.985	2.2	ChEBI=CHEBI:79139	C17H30O6	FA-Glc	329.18829:820556 330.19164:156657 331.195:264143	141.17715:13 165.16692:11 167.267:22 169.34988:21 171.11925:84 183.77515:36 187.23715:30 210.4227:17 214.6853:12 226.26947:11 227.45859:11 246.99582:170 260.3541:28 269.07025:66 278.38971:18 291.50085:34 293.19998:1868 295.34827:47 311.30295:147 314.28909:11	0.116623	0.127116	0.138735	0.117917	0.115726	0.123672	0.131021	0.131875	0.0934484	0.111581	0.192369	0.23826	0.290508	0.22073	0.253315	0.0965979	0.0809698	0.106116	0.0988477	0.0980726	0.161162	0.189607	0.137359	0.163188	0.134371	0.116091	0.191758	0.167301	0.199107	0.193854	0.133646	0.103851	0.127867	0.12691	0.11494	0.141582	0.131115
78_acn-hex-neg	C18-neg	4.7	333.227	M+FA-H	(S)-10,16-Dihydroxyhexadecanoic acid	3.2347	2.2	HMDB=HMDB0037798	C16H32O4	FA-OH	333.22797:12594276 334.23132:2941156 335.23468:872535	188.94681:17 193.15289:43 199.21454:52 201.21423:39 234.95868:14 273.14209:15 295.32132:29 297.32709:1086 297.95605:15 333.24097:14	1.81136	1.81155	1.77537	2.2054	2.20218	0.478072	0.45025	0.473283	0.252155	0.371333	1.01354	1.34332	1.27075	1.15465	1.26016	1.8032	1.49374	1.61016	1.71853	1.74391	1.05693	1.0841	1.08421	1.20093	1.25726	0.566184	0.606455	0.499652	0.553636	0.469088	2.73252	2.3256	2.88472	3.07529	2.52198	1.35495	1.29189
83_acn-hex-neg	C18-neg	12.52	339.326	[M-H]-	Behenic acid	6.3606	2.2	HMDB=HMDB0000944,KNApSAcK=C00001211,ChEBI=CHEBI:28941;CHEBI:23858,FooDB=FDB005830;FDB021815;FDB030687,NANPDB=NANPDB_2339;NANPDB_4178,STOFF=STOFF_120,BMDB=BMDB00944,LipidMAPS=LMFA01010022;LMFA01010050,Feces=HMDB0000944,Serum=HMDB0000944,PubChem=5460660;8215,PlantCyc=DOCOSANOATE,UNPD=UNPD104468	C22H44O2	FA	339.32626:1220218 340.32961:469760 341.33297:55672	146.98468:24 169.15221:18 171.12758:13 194.89537:92 196.94342:132 199.05994:57 201.03198:13 235.20303:40 240.34891:46 241.00403:42 256.94708:81 267.40619:17 270.75793:29 307.34027:28 321.44016:394	0.177373	0.179443	0.187798	0.203226	0.165309	0.231223	0.215753	0.196317	0.213167	0.181792	0.169899	0.156067	0.188118	0.137414	0.155431	0.185478	0.185271	0.173062	0.23686	0.197619	0.107638	0.119583	0.151549	0.161338	0.122505	0.18353	0.116905	0.155542	0.122616	0.149656	0.206902	0.214537	0.186315	0.164564	0.166778	0.101544	0.184118
86_acn-hex-neg	C18-neg	6.64	361.259	[M+FA-H]-	9,10-dihydroxyoctadecanoate	6.32	2.2	HMDB=HMDB0059633	C18H36O4	FA-OH	361.25891:3519912 362.26226:836175 363.26562:115722	175.23785:17 190.98817:28 193.01212:23 196.9767:14 201.47704:24 203.43344:23 218.82108:25 221.07236:54 227.31326:154 277.14969:44 278.29257:43 279.22394:17 329.33777:39	0.511279	0.479797	0.466607	0.549	0.520787	0.120809	0.106683	0.141628	0.079581	0.115341	0.32575	0.394355	0.365804	0.383706	0.359385	0.401714	0.352508	0.4112	0.433793	0.469403	0.253785	0.231809	0.248394	0.308943	0.232145	0	0	0	0.00333807	0.000909544	0.762593	0.71963	0.618264	0.71131	0.676091	0.352346	0.318988
87_acn-hex-neg	C18-neg	8.24	363.251	M+FA-H	5-(8-Pentadecenyl)-1,3-benzenediol	4.6097	2.2	HMDB=HMDB0030983	C21H34O2	Resorcinols	363.25095:3827864 364.2543:789840 365.25766:0	173.06909:47 281.3378:147521 282.19382:13 302.31097:12 303.29245:47 327.18634:25	0.763767	0.752385	0.767825	0.717588	0.769967	0.810176	0.855508	0.8788	0.922286	0.908246	0.780248	0.735443	0.777884	0.835145	0.823092	0.761845	0.74976	0.806476	0.72455	0.672365	0.912554	0.879246	0.857996	0.872848	0.946296	0.835648	0.917949	0.884907	0.891955	0.912495	0.77744	0.718536	0.695436	0.730164	0.724386	0.795238	0.764871
88_acn-hex-neg	C18-neg	13.95	367.358	[M-H]-	Tetracosanoic acid	6.6945	2.2	HMDB=HMDB0002003,KNApSAcK=C00001223,ChEBI=CHEBI:28866;CHEBI:31014,SMPDB=PW_C001340,YMDB=YMDB00684,FooDB=FDB004651;FDB021823,NANPDB=NANPDB_4845,BMDB=BMDB02003,LipidMAPS=LMFA01010024;LMFA01010051,Feces=HMDB0002003,Serum=HMDB0002003,PubChem=5461021;11197,PlantCyc=TETRACOSANOATE,UNPD=UNPD123711	C24H48O2	FA	367.35739:1716283 368.36074:599670 369.3641:0	141.16379:60 181.97034:20 182.98138:27 198.8392:10 203.09973:56 222.8703:24 225.05222:13 226.97882:35 267.19757:16 275.069:11 284.76154:82 298.86139:17 305.27936:17 307.28751:54 308.22763:10 325.89603:10 349.56393:357	0.289158	0.354619	0.260195	0.342814	0.292276	0.365126	0.391975	0.410346	0.396861	0.440409	0.25138	0.20252	0.28688	0.260117	0.33197	0.246104	0.280801	0.298898	0.296744	0.244018	0.161248	0.129587	0.17282	0.228935	0.178173	0.178228	0.16024	0.203513	0.299267	0.263383	0.206189	0.195931	0.262069	0.173515	0.236336	0.156646	0.269956
89_acn-hex-neg	C18-neg	8.77	384.311	M+FA-H	N-(2-hydroxy-1-methylethyl)-9-octadecenamide	3.84	2.2	ChEBI=CHEBI:90125	C21H41NO2	N-acyl amines	384.31107:1184561 385.31442:475664 386.31778:77880	199.29088:10 200.27747:23 202.10184:15 213.45213:15 217.07925:38 218.95282:22 224.20471:16 244.09888:29 253.35913:15 255.39221:18 279.39468:14 286.40131:11 296.40024:11 302.11505:33 302.99142:26 324.44232:1873 356.23441:17	0.177075	0.204886	0.233406	0.220633	0.196196	0.0858136	0.0876105	0.146243	0.07745	0.102875	0.340575	0.366494	0.370098	0.357168	0.372292	0.0501526	0.0336816	0.0318729	0.040491	0.059628	0.0755844	0.0563012	0.0740576	0.0883332	0.0615257	0.00601731	0.00349689	0.0126628	0.0168811	0.0193489	0.56092	0.162826	0.412054	0.520427	0.488874	0.166259	0.160714
91_acn-hex-neg	C18-neg	8.7	389.29	M-H2O-H]-	octacosaoctaenoic acid	5.5	2.2	LipidMAPS=LMFA01030811	C28H40O2	FA	389.28989:2672690 390.29324:783380 391.2966:105354	163.24664:14 207.09277:12 255.29501:121 307.28409:39 325.15494:18 371.69315:15	0.399974	0.482046	0.488897	0.448825	0.417397	0.0972591	0.105138	0.115413	0.0615955	0.104679	0.260627	0.328557	0.313055	0.263678	0.270552	0.299523	0.254075	0.275019	0.272473	0.366424	0.251779	0.199036	0.222411	0.286627	0.214755	0	0.001041	0	0.00635752	0	0.600895	0.486047	0.440438	0.549379	0.530033	0.326861	0.248273
92_acn-hex-neg	C18-neg	9.03	389.29	M+FA-H	MG(17:0/0:0/0:0)	4.78	2.2	HMDB=HMDB0072856	C20H40O4	MG	389.29004:9271512 390.29339:3660806 391.29675:509119	202.55954:11 227.1785:10 254.27231:14 255.41565:70 260.82645:14 307.39984:122 329.08795:13 357.20929:11 371.02011:11 386.04108:10	1.46456	1.45026	2.10673	1.89685	1.76006	0.473925	0.374875	0.485291	0.294178	0.439902	0.947816	0.921207	1.35949	1.07934	1.05841	1.17584	1.07365	1.1607	1.19042	1.35535	1.0536	0.894571	1.08595	1.05853	0.966977	0.00479544	0.00621864	0.0169549	0.0486652	0.0194287	1.95029	2.0144	2.23413	2.07229	2.14337	1.15534	1.16872
94_acn-hex-neg	C18-neg	3.18	399.347	[2M-H]-	Lauric acid	9.1535	2.2	HMDB=HMDB0000638,KNApSAcK=C00001221,ChEBI=CHEBI:18262;CHEBI:30805,SMPDB=PW_C000497,YMDB=YMDB00678,T3DB=T3D4596,FooDB=FDB003010;FDB030978,NANPDB=NANPDB_718;NANPDB_2332,STOFF=STOFF_160,BMDB=BMDB00638,LipidMAPS=LMFA01010012;LMFA01010043,Urine=HMDB0000638,Saliva=HMDB0000638,Feces=HMDB0000638,CSF=HMDB0000638,Serum=HMDB0000638,PubChem=4149208;3893,PlantCyc=DODECANOATE,UNPD=UNPD141768	C12H24O2	FA	399.34753:2684966 400.35088:903844 401.35424:87131	177.01801:20 199.19659:4748 200.18713:37 213.41936:10 217.12445:113 243.36853:16 257.25403:12 274.15851:18 285.15369:31 321.2525:16 336.53281:222 337.45587:67 339.20776:131 359.08328:14 361.2861:16 369.59244:13 381.34808:72 382.52274:14	0.549805	0.65186	0.659654	0.801676	0.654523	0.872194	0.794305	0.985815	0.69521	0.794175	0.554663	0.645777	0.616801	0.601132	0.557373	0.715352	0.695321	0.805587	0.783449	0.777449	0.639576	0.551502	0.59698	0.602549	0.607799	0.957717	0.790394	0.893266	0.960294	0.837812	0.407846	0.549585	0.479056	0.435081	0.45011	0.579293	0.629772
98_acn-hex-neg	C18-neg	7.99	413.29	M+FA-H	Octadecyl fumarate	5.64	2.2	HMDB=HMDB0038073	C22H40O4	FA-E	413.29016:3708784 414.29351:1281623 415.29687:194228	174.84955:12 199.24416:101 227.23654:53 255.34958:1273 256.49963:37 279.38696:307 280.30426:22 297.23837:52 299.30896:14 305.30664:25 315.44641:49 325.19861:23 331.12628:11 349.22498:52 351.39221:113 352.46259:28 367.16739:11 369.14975:77 384.45209:23	0.53812	0.646193	0.563402	0.560949	0.526751	0.101919	0.114831	0.0989337	0.0680744	0.101462	0.170037	0.241053	0.225395	0.193104	0.203058	0.347444	0.281987	0.383883	0.393116	0.440491	0.282729	0.274919	0.304865	0.365689	0.27242	0	0	0	0.00933189	0.0016408	0.680499	0.25482	0.512626	0.538572	0.413866	0.348166	0.288362
99_acn-hex-neg	C18-neg	8.32	413.29	[M-H]-	1-hexadecanoyl-2,3-dioctadecenoyl-sn-glycerol	4.1284	2.2	ChEBI=CHEBI:136307;CHEBI:136308;CHEBI:136310;CHEBI:136311;CHEBI:136313	C23H42O6	TG	413.29031:13391444 414.29366:4434847 415.29702:679672	199.21674:46 255.36353:139 272.52786:18 279.33713:230 280.31421:28 281.16428:25 294.97202:28 297.61462:28 309.008:15 334.33533:11 352.26373:39 369.49625:13 377.31137:35 381.39642:21 395.2207:39	1.97734	2.01835	2.0849	2.08638	1.97188	0.494099	0.433278	0.482037	0.285761	0.479927	0.721671	0.867959	0.935145	0.837084	0.951466	1.45818	1.1972	1.5746	1.58892	1.68901	1.35412	1.46765	1.3675	1.35498	1.34604	0	0	0	0.0252813	0.00693064	2.69889	1.10415	2.23632	2.32988	1.96785	1.2553	1.21126
101_acn-hex-neg	C18-neg	9.44	415.306	[M-H]-	beta-carotinal	4.22	2.2	HMDB=HMDB0036886	C30H40O	Triterpenoids	415.30603:39212104 416.30938:12245445 417.31274:1848821	211.9191:61 232.40274:27 255.38007:35 257.17361:14 281.39218:1057 355.07132:79	6.26693	6.99909	6.90362	7.2342	6.56018	2.07119	1.79749	2.13041	1.36904	1.91859	4.10585	5.25347	4.9564	4.56222	4.75547	6.57459	5.26303	5.85702	6.1986	6.71894	4.3113	5.1782	5.25767	5.25606	4.86681	0.0163033	0.0222255	0.0355619	0.16728	0.0408144	8.82073	5.87947	8.74619	8.93308	8.16735	5.42595	5.57335
102_acn-hex-neg	C18-neg	10.64	417.321	M+FA-H	9,10-Dihydroxydocosanoic acid	4.88	2.2	HMDB=HMDB0072881	C22H44O4	FA-OH	417.3215:2958260 418.32485:990003 419.32821:146599	234.69214:20 253.00644:26 281.65247:78 283.36035:58 356.42575:13 387.27386:37	0.544282	0.465782	0.574212	0.580706	0.476011	0.764941	0.173887	0.179774	0.115911	0.309526	0.28495	0.277514	0.367069	0.24512	0.262429	0.319123	0.357382	0.326905	0.331673	0.368888	0.338072	0.327859	0.37816	0.368529	0.346627	0.0069784	0.00216266	0.0142654	0.00955368	0.0161773	0.602699	0.559345	0.60638	0.575807	0.557449	0.368376	0.314524
103_acn-hex-neg	C18-neg	4.03	445.28	M+FA-H	ascr-27 (2E,15R)-15-[(3,6-dideoxy-α-L-arabino-hexopyranosyl)oxy]hexadec-2-enoic acid	5.23	2.2	ChEBI=CHEBI:78965	C22H40O6	FA-Glc	445.27966:710396 446.28301:174391 447.28637:30643	185.05716:17 218.76451:14 227.13391:18 231.32133:19 259.49402:40 263.26028:41 275.32605:81 281.20233:56 293.37183:6495 351.04651:27 363.16248:24 367.241:382 383.89725:44 385.08307:1680	0.0444959	0.0285454	0.0335803	0.0142721	0.0303792	0.0061591	0.00482826	0.00674269	0.00197201	0.00516878	0.0469357	0.0486732	0.0390665	0.0456335	0.0488235	0.121896	0.355419	0.0905719	0.0638683	0.0192432	0.00143293	0.002851	0.00459435	0.029955	0.00750775	0.000924401	0	0	0.00131082	0	0.165583	1.00181	0.40909	0.457635	0.478633	0.192739	0.200079
104_acn-hex-neg	C18-neg	4.98	447.295	M+FA-H	Sorbitan palmitate	6.1	2.2	HMDB=HMDB0029887	C22H42O6	Fatty acid esters	447.29526:606188 448.29861:140377 449.30197:0	151.06177:21 185.05261:19 194.98019:18 225.049:18 245.27573:15 266.23276:22 282.95154:29 290.94379:16 293.37598:34 295.30826:9050 312.74231:19 313.37415:124 315.02441:13 321.17508:13 333.08762:34 364.76825:58 369.12012:89 386.97992:2400 387.68079:17 410.71942:49 415.07108:13	0.0757415	0.0433906	0.0533785	0.0221334	0.0445872	0.0115888	0.00804821	0.0135242	0.00593007	0.00683319	0.110085	0.115312	0.0786348	0.106026	0.0959741	0.208623	0.594483	0.138628	0.10094	0.0287069	0.00176275	0.00634342	0.00373144	0.0423562	0.0108087	0.00394883	0.001431	0	0.00353022	0	0.22899	2.59868	0.762207	0.791357	1.24041	0.36844	0.343977
107_acn-hex-neg	C18-neg	11.64	461.326	[M-H]-	Dolichosterone	5.8	2.2	HMDB=HMDB0034336	C26H42O3	Tetrahydroxy bile acids	461.32669:621744 462.33004:205965 463.3334:53243	216.46005:10 279.36243:66 296.88867:55 305.3399:20 307.34946:20 321.33881:23 333.23676:21 335.04846:27 352.23691:22 357.14191:20 361.76712:16 363.42993:29 364.11087:35 374.50015:10 375.37567:23 376.23666:15 379.07938:46 401.31754:326 416.02011:15 428.97751:20 430.14011:18 430.89081:41	0.0741661	0.0719107	0.0832198	0.1023	0.064642	0.0519454	0.0543404	0.0521244	0.0630932	0.0606767	0.171993	0.178249	0.17552	0.183855	0.198917	0.176374	0.1483	0.170505	0.17707	0.173188	0.0398508	0.0376524	0.0496859	0.0353016	0.0479716	0.0247444	0.0332357	0.0238632	0.0317279	0.021896	0.234504	0.243948	0.211085	0.265656	0.224602	0.145705	0.157379
109_acn-hex-neg	C18-neg	10.63	497.42	[M-H]-	DG(8:0/0:0/19:0)	5.1773	2.2	HMDB=HMDB0092938	C30H58O5	DG	497.41977:514063 498.42312:190465 499.42648:0	154.91475:19 155.60493:17 171.26476:98 172.31445:18 173.08817:18 199.27219:2368 201.9118:15 209.33826:14 225.04416:31 227.33588:46 255.30692:11 261.40915:18 271.10428:11 275.92661:29 279.26547:205 287.37305:35 295.37238:24 297.37158:22349 313.11902:19 315.38104:2654 325.32993:21 339.28464:19 357.05957:114 399.02255:17 401.49362:18 409.89169:16 437.32077:113	0.209796	0.212806	0.220207	0.225372	0.17506	0.246706	0.220097	0.235741	0.251792	0.21872	0.213883	0.229966	0.221449	0.199197	0.207554	0.14564	0.157773	0.154955	0.165721	0.146998	0.226832	0.289363	0.227237	0.21457	0.236569	0.282656	0.293348	0.272801	0.259432	0.240614	0.116329	0.142707	0.119507	0.112112	0.120786	0.189432	0.183656
110_acn-hex-neg	C18-neg	10.89	497.42	[M-H]-	DG(12:0/15:0/0:0)	6.2895	2.2	HMDB=HMDB0093055	C30H58O5	DG	497.42029:589807 498.42364:215612 499.427:46770	155.08661:22 171.27962:205 172.2886:11 199.17737:2860 199.78333:23 217.11082:23 225.71957:10 248.30664:16 251.26968:13 269.27286:26 279.33493:336 295.29395:68 297.25607:25164 297.85663:199 311.57916:15 313.97678:13 315.37714:2347 333.26611:30 353.25998:22 355.59125:70 357.41516:19 415.17569:40 437.71713:10 438.75375:16	0.269755	0.288785	0.279296	0.271293	0.253525	0.377845	0.333189	0.313495	0.354337	0.311009	0.286314	0.299273	0.288226	0.281178	0.279719	0.191306	0.202589	0.22675	0.208215	0.190866	0.307153	0.378583	0.326929	0.308617	0.300942	0.367506	0.408072	0.352858	0.320963	0.345864	0.149981	0.20452	0.167459	0.15933	0.165984	0.280977	0.254439
111_acn-hex-neg	C18-neg	7.71	511.472	M+FA-H	Melissic acid	5.89	2.2	FooDB=FDB006033	C31H62O2	FA	511.47232:648454 512.47567:486320 513.47903:0	165.17874:12 170.96227:14 179.05409:11 196.97282:15 199.0495:254 199.65018:20 207.31189:16 209.02689:41 211.17844:14 217.27185:13 249.42114:52 255.33934:432 279.29889:29 282.05927:16 291.16467:36 293.23926:535 301.65619:13 309.27863:55 311.36969:1852 313.4917:14 320.37811:16 321.51465:12 329.24902:147 383.47876:11 385.56757:14 413.30664:52 429.35541:177 436.71832:26 437.39056:11 447.03015:33 449.…	0.353938	0.409026	0.398293	0.435173	0.374917	0.528625	0.544522	0.486755	0.533553	0.447305	0.431572	0.555686	0.405197	0.382637	0.359144	0.422974	0.424948	0.367042	0.454404	0.439253	0.365691	0.350502	0.420181	0.337294	0.382015	0.388565	0.467303	0.422046	0.445293	0.425181	0.355189	0.333292	0.365672	0.365829	0.367355	0.404232	0.432145
112_acn-hex-neg	C18-neg	11.94	525.451	[M-H]-	DG(13:0/16:0/0:0)	7.3594	2.2	HMDB=HMDB0093211,LipidMAPS=LMGL02010354	C32H62O5	DG	525.45105:914401 526.4544:328087 527.45776:0	155.15834:15 171.1356:383 199.25415:12 203.15392:11 227.23749:5505 228.22879:39 242.9157:22 251.48488:19 253.32137:56 255.28127:107 259.1828:13 261.28571:39 269.54532:37 279.36774:752 281.47119:24 295.34698:106 297.31543:34318 297.92578:99 315.31018:3596 325.55206:33 342.28992:24 342.97742:12 363.24359:31 375.95239:10 385.31256:16 404.93597:12 442.95264:48 462.58344:17 465.28113:46 507.8175:11	0.160364	0.203145	0.165869	0.186376	0.169465	0.243533	0.191682	0.175502	0.213935	0.197946	0.169297	0.148441	0.168404	0.131339	0.130062	0.0863826	0.0803244	0.0911471	0.0981137	0.0934524	0.127615	0.173098	0.14426	0.140607	0.152456	0.120174	0.117944	0.118571	0.111639	0.123755	0.0716391	0.0970559	0.0760428	0.0743883	0.0814391	0.0869721	0.11973
115_acn-hex-neg	C18-neg	12.92	579.498	[M-H]-	DG(15:0/18:1/0:0)	6.7491	2.2	HMDB=HMDB0007073,BMDB=BMDB07073,LipidMAPS=LMGL02010432	C36H68O5	DG	579.49768:739354 580.50103:240064 581.50439:50224	171.12848:197 251.33353:20 253.5015:21 279.3811:791 281.35291:10476 282.31976:27 283.37537:49 295.27991:123 297.28156:19715 298.22424:22 312.40887:19 313.4104:59 315.30099:3471 326.38483:12 369.57611:13 379.59955:19 396.58508:12 397.37439:197 398.17017:25 415.12189:27 421.19958:21 428.9021:10 437.24036:16 439.03577:10 458.9801:11 497.41382:98 537.17914:27	0.130947	0.124552	0.117761	0.165538	0.122724	0.206261	0.17228	0.210518	0.184291	0.17689	0.11417	0.0980277	0.106585	0.110843	0.0957033	0.0777058	0.0821543	0.0855028	0.0765731	0.0691229	0.0934436	0.176277	0.114011	0.118744	0.113098	0.114183	0.110838	0.120848	0.0995615	0.126266	0.0570919	0.0709706	0.0438713	0.057345	0.0573283	0.0750394	0.0988416
116_acn-hex-neg	C18-neg	13.21	579.498	[M-H]-	DG(16:0/17:1/0:0)[iso2]	6.1815	2.2	LipidMAPS=LMGL02010014	C36H68O5	DG	579.49811:869151 580.50146:492213 581.50482:92562	171.15973:204 251.20262:25 253.4232:13 255.23572:17 261.51254:32 279.40796:954 281.34003:10595 283.3111:40 295.27805:111 297.29761:22314 298.0141:66 313.11176:55 315.3382:3516 325.27423:12 340.89252:33 397.49982:129 403.24646:12 414.76404:16 415.43695:14 422.05078:15 437.34662:17 453.11914:10 497.41083:80 515.21576:36 518.98529:41	0.159425	0.165467	0.149729	0.20778	0.141636	0.214804	0.192099	0.206511	0.217145	0.212404	0.14182	0.131378	0.147347	0.140214	0.140318	0.084027	0.100341	0.0977434	0.101274	0.0868603	0.130681	0.234081	0.159726	0.140128	0.156022	0.138751	0.129368	0.149682	0.123899	0.172709	0.0729742	0.0804091	0.0656216	0.0709226	0.065348	0.109445	0.126039
120_acn-hex-neg	C18-neg	15.07	595.457	M+FA-H	DG(13:0/18:2/0:0)[iso2]	5.7616	2.2	LipidMAPS=LMGL02010361	C34H62O5	DG	595.45654:1817066 596.45989:933045 597.46325:191324	227.40802:15 241.24326:17 262.98248:19 297.24738:44 367.02722:13 384.95544:85 408.95453:10 437.85272:21 441.03387:18 512.91766:53 521.10919:42 530.57812:32 534.29688:22 535.41486:32 558.8078:29	0.317402	0.323277	0.333238	0.291548	0.267803	0.194368	0.130582	0.169636	0.149955	0.16783	0.134448	0.149832	0.13548	0.123345	0.127261	0.111295	0.158043	0.184869	0.192246	0.182547	0.180333	0.285054	0.237475	0.306345	0.18514	0.00374929	0.00104074	0.00298739	0.00465158	0.000841097	0.206514	0.156206	0.155839	0.1668	0.183418	0.130438	0.160365
122_acn-hex-neg	C18-neg	8.3	635.524	M+FA-H	Polyoxyethylene dioleate	4.99	2.2	HMDB=HMDB0032475	C38H70O4	FA	635.52441:6685020 636.52776:4209874 637.53112:867153	255.23434:42 281.30319:311 369.29181:13 371.59961:38 407.13721:17 499.60846:30 573.64282:20 574.63983:36 575.68347:17 600.48151:23	1.0257	0.984104	0.954793	0.929554	0.952039	0.336427	0.296668	0.3151	0.237708	0.339457	0.384423	0.466311	0.49256	0.438418	0.555405	0.704414	0.601507	0.748385	0.783692	0.820239	0.733161	0.899877	0.8147	0.709633	0.792768	0	0	0	0.0212058	0.00455561	1.11828	0.393801	0.840542	0.809576	0.732077	0.701394	0.645982
125_acn-hex-neg	C18-neg	11.84	660.459	[M-H2O-H]-	PS(O-16:0/13:0) (1-hexadecyl-2-tridecanoyl-glycero-3-phosphoserine)	6.3	2.2	LipidMAPS=LMGP03020002	C35H70NO9P	PG	660.45947:2336148 661.46282:1333268 662.46618:325251	199.22812:13985 199.8403:137 227.10112:93 232.26781:15 244.4216:65 281.31766:1696 301.00824:33 335.44046:576 353.09576:206 378.29468:227 386.57098:130 396.49518:60 404.3515:251 405.32898:25 414.52179:11 417.2262:69 431.20026:16 435.41608:32 460.37897:12087 461.09851:15 478.33008:2597 578.61487:16 600.06641:54 627.66779:24	0	0	0	0	0	0	0	0.00746127	0	0.00148945	0.443953	0.277287	0.271659	0.333083	0.317382	0	0	0	0	0	0	0	0	0	0	0	0	0	0	0	0.223849	0.172864	0.223774	0.120906	0.17723	0.0602386	0.0589655
1_acn-hex-pos	C18-pos	1.48	169.159	[M+H]+	2-Undecenal	7.1482	2.2	HMDB=HMDB0040247,KNApSAcK=C00029332,ChEBI=CHEBI:132843,FooDB=FDB004596;FDB019962;FDB019963;FDB019964,LipidMAPS=LMFA06000065,UNPD=UNPD24791;UNPD65447;UNPD228678	C11H20O	Medium-chain aldehydes	169.15858:2354664 170.16193:515779 171.16529:93427	55.01517:183 56.9:259 67.0455:242 69.04684:249 71.0275:517 73.11005:230 81.04529:2759 83.02136:4251 85.09902:155 87.09227:592 95.11713:8665 96.41966:186 97.03322:1062 98.9039:101 109.16273:2114 111.05513:452 126.80287:89 137.15547:55 141.09122:280 151.23059:20970	0.206294	0.28312	0.299426	0.296665	0.258168	0.417435	0.404178	0.362762	0.43938	0.406558	1.09597	1.07125	1.66459	1.26802	1.41388	0.168141	0.1917	0.156442	0.164452	0.15785	0.400369	0.222105	0.374874	0.326837	0.301716	0.946116	0.843867	0.867097	0.837804	1.09217	0.217024	0.378811	0.235073	0.25586	0.258276	0.266915	0.244935
3_acn-hex-pos	C18-pos	1.44	181.122	[M+Na]+	Methyl caprylate	6.99	2.2	HMDB=HMDB0031291	C9H18O2	Benzofurans	181.12219:2805621 182.12554:482525 183.1289:0	55.04568:52 57.17477:325 58.88991:111 67.08936:209 69.06926:174 71.21814:71 79.03131:955 80.97295:1813 83.10468:62 90.94868:98 93.10054:10517 95.0065:7167 96.97202:253 105.11021:239 107.06096:28036 108.96532:1300 111.05779:384 113.28732:56 117.1111:98 119.16119:2465 121.18875:6236 122.9854:3447 125.07843:2353 138.99506:3952 140.0941:86 145.04054:9392 149.11566:274 153.12675:2179 163.06898:40916 1…	0.250161	0.256066	0.283469	0.278742	0.2615	0.637617	0.675334	0.573944	0.616605	0.608621	0.666014	0.653614	0.843327	0.700868	0.790876	0.261566	0.257521	0.272657	0.261364	0.256408	0.58542	0.712679	0.503142	0.440927	0.549703	3.40905	3.75566	3.02578	2.85319	3.52664	0.10444	0.254066	0.127938	0.132275	0.145131	0.389114	0.349841
7_acn-hex-pos	C18-pos	1.69	201.149	[M+H]+	(S)-9-Hydroxy-10-undecenoic acid	6.9112	2.2	HMDB=HMDB0032662,ChEBI=CHEBI:132854,FooDB=FDB010613,LipidMAPS=LMFA01050436,UNPD=UNPD163151	C11H20O3	FA-OH	201.14865:4443002 202.152:456839 203.15536:0	64.86071:107 67.0535:3902 69.12936:107 70.96696:151 75.10925:237 81.10075:156 83.11301:660 84.95576:127 86.98514:178 88.16994:72 89.13106:4153 97.10803:207 101.05357:635 103.15413:1807 109.07054:10878 111.07077:80 118.82773:74 126.93756:39909 137.06856:81 141.01295:69 142.12236:299 145.04097:21314 159.1404:115 159.91716:163 162.21902:88 169.17274:188 173.20927:50 183.14433:182 184.08911:780	0.390494	0.354548	0.424267	0.406352	0.42671	0.180562	0.194062	0.203563	0.162876	0.203286	0.257908	0.343674	0.391449	0.361118	0.334793	0.481749	0.465991	0.458605	0.444007	0.50602	0.305573	0.292228	0.295262	0.349548	0.324105	0.0724634	0.0742458	0.0294686	0.107552	0.0490233	0.631976	0.65157	0.743655	0.725954	0.692979	0.448896	0.477777
14_acn-hex-pos	C18-pos	1.68	241.141	[M+Na]+	Glycerol 1-octanoate	4.65	2.2	ChEBI=CHEBI:83736;CHEBI:84579	C11H22O4	MG	241.14101:10413645 242.14436:1762321 243.14772:0	142.14191:58 149.30862:67 165.28917:70 167.06267:327 169.08229:65 180.98265:1290 182.08495:1206 182.99237:135 204.96649:80 208.94322:151 223.17955:791 224.89618:57 226.97693:149	0.912345	0.891996	0.95364	0.966629	0.891073	0.525199	0.567853	0.602651	0.576208	0.549439	0.582034	0.680371	0.803664	0.639549	0.683807	1.13342	1.051	1.00694	1.07939	1.14285	0.828726	1.03786	0.829749	0.863726	0.949175	0	0.0248587	0.00884563	0.264159	0.021633	1.33932	1.14723	1.38439	1.38361	1.34445	1.18013	1.05809
24_acn-hex-pos	C18-pos	2.67	269.172	[M+Na]+	MG(10:0/0:0/0:0)	4.4634	2.2	HMDB=HMDB0072866	C13H26O4	MG	269.17236:20106778 270.17571:3395894 271.17907:284933	86.09013:82 118.8094:107 121.15263:345 127.06738:138 141.2039:82 177.19026:87 185.01843:57 186.96272:1779 215.40103:156 233.35152:291 237.00549:375 238.14594:63 239.25685:103 241.07246:105 251.08197:1648	1.26259	1.2677	1.23952	1.30059	1.26375	0.84506	0.806093	0.852214	0.642044	0.759586	0.642643	0.768303	0.842406	0.751803	0.774748	1.1961	1.14458	1.09193	1.22856	1.27603	1.10132	1.23223	1.06615	1.13509	1.15987	0	0	0	0.221277	0	1.47616	1.16122	1.47763	1.50618	1.47827	1.20538	1.1474
25_acn-hex-pos	C18-pos	2.91	271.19	[M+H-H2O]+	2,3-dihexanoyl-sn-glycerol	7.78	2.2	ChEBI=CHEBI:77387	C15H28O5	DG	271.19049:2331673 272.19384:393934 273.1972:0	99.05173:14812 117.157:86 129.09421:61 155.07353:82 159.0056:70 173.06902:71 197.24078:68 211.1656:78 213.58583:64 215.13097:121 217.00179:57 235.30389:53 239.12469:79 253.11211:476 270.88251:75	0.212449	0.293567	0.300693	0.27187	0.27649	0.269205	0.284399	0.419092	1.10348	0.465517	0.421523	0.441565	0.551571	0.459712	0.41664	0.286861	0.310004	0.240582	0.267495	0.274026	0.490352	0.476884	0.464893	0.440491	0.476254	0.194194	0.0827155	0.0609247	0.101922	0.118848	0.18507	0.24943	0.242371	0.200842	0.195317	0.29958	0.262018
28_acn-hex-pos	C18-pos	2.2	277.216	[M+H-H2O]+	OPC-8:0 ((9R,13R)-10,11-dihydro-12-oxo-15-phytoenoic acid)	7.6253	2.2	LipidMAPS=LMFA02010006	C18H30O3	FA	277.21616:4936838 278.21951:919381 279.22287:167180	78.99628:169 81.05701:965 83.15407:232 85.09234:92 90.98856:1269 93.01132:3818 95.1042:2160 97.12868:237 98.98563:147 101.02836:61 105.04468:693 107.08239:4363 109.12156:1609 111.16203:296 113.07718:77 117.12691:521 119.09125:1258 120.96906:8189 123.02126:804 125.03328:122 126.93267:100 129.0379:272 131.03406:1279 133.14014:2269 135.05605:15323 137.11813:377 139.10742:319 141.04959:153 143.0238:3…	0.436908	0.464343	0.423936	0.422463	0.41321	1.06132	1.01891	1.00381	0.829271	1.00832	0.642404	0.628138	0.735848	0.683766	0.664325	0.315605	0.388606	0.275588	0.292821	0.298291	0.242426	0.184377	0.205167	0.192571	0.19048	1.67231	1.87347	0.713747	0.904994	0.74303	0.0975437	0.25322	0.122336	0.129668	0.143705	0.266743	0.233633
34_acn-hex-pos	C18-pos	4.72	297.204	[M+Na]+	MG(12:0/0:0/0:0)	4.9341	2.2	HMDB=HMDB0072863,KNApSAcK=C00049928,ChEBI=CHEBI:75529;CHEBI:75543;CHEBI:75528;CHEBI:75539,STOFF=STOFF_2268,LipidMAPS=LMGL01010008,UNPD=UNPD85303	C15H30O4	MG	297.20367:103296976 298.20702:19991134 299.21038:2082233	217.37631:455 237.22321:663 281.0416:3046	9.27477	8.56861	8.76086	9.84514	9.58182	6.38443	6.2463	6.57929	4.63383	6.22968	8.18489	9.30839	11.0571	8.92636	9.0603	8.21539	8.18159	8.08699	8.46447	9.12644	7.61688	7.14297	8.47488	8.60154	8.01358	0.315246	0.4244	0.372749	2.04117	0.595999	10.1629	8.88894	9.59714	9.92853	10.1419	8.39934	8.79469
38_acn-hex-pos	C18-pos	4.95	299.222	[M+H-H2O]+	9-Hydroxyheptadecanedioic acid	6.8175	2.2	V=VA03000 : Aliphatic Natural Products - Saturated unbranched carboxylic acids and lactones,Z=ZN50000 : Gymnosperms - Gymnosperms; Phyllocladaceae,X=-,Dbase=Palmae-1b	C17H32O5	FA-OH	299.22159:2597972 300.22494:586596 301.2283:66455	99.00117:4214 109.06364:1277 127.06357:8009 145.10031:101 172.92885:62 179.11424:56 183.01337:71 239.32346:74 263.30292:57 267.09076:99 281.27936:112 299.01947:93	0.246154	0.274684	0.273691	0.278813	0.275321	0.411815	0.466288	0.492978	1.01731	0.579457	0.346301	0.353434	0.417723	0.345757	0.367863	0.465096	0.509691	0.426746	0.451227	0.45081	0.804041	0.898798	0.666752	0.689826	0.788225	0.232689	0.16498	0.144801	0.179081	0.201702	0.383868	0.370481	0.495665	0.427986	0.410623	0.52578	0.469123
45_acn-hex-pos	C18-pos	3.17	321.24	[M+H]+	12-HETE (12-Hydroxy-5,8,10,14-eicosatetraenoate)	6.46	2.2	HMDB=HMDB0006111	C20H32O3	FA-OH	321.24014:2451974 322.24349:445117 323.24685:0	138.17224:64 148.0529:106 180.87537:74 187.01099:138 239.01492:67 261.26108:138 262.90369:1500 285.08655:107 288.22327:113 303.36255:614 304.22592:239	0.226851	0.224399	0.248294	0.253583	0.238298	0.921752	0.872198	0.850725	0.638429	0.800027	0.451069	0.27048	0.3465	0.321707	0.355722	0.316688	0.323539	0.297241	0.3091	0.347844	0.540042	0.309703	0.443619	0.452799	0.456739	2.05212	2.51652	2.24314	2.169	2.68175	0.187419	0.155989	0.14143	0.163901	0.162688	0.360236	0.34968
53_acn-hex-pos	C18-pos	3.82	332.28	[M+NH4]+	9,10-DHOME (11,12-Dihydroxyeicosatrienoic acid)	7.97	2.2	HMDB=HMDB0004704	C18H34O4	FA-OH	332.27972:5066719 333.28307:915149 334.28643:120219	95.17277:64 98.91942:54 109.10043:944 111.06693:277 119.11324:1084 121.04671:101 123.03953:221 125.17045:107 135.09521:68 137.05479:1192 139.15271:312 141.11212:1046 142.20587:104 153.04059:492 155.01654:11141 156.2684:121 157.0744:120 158.04483:86 169.24278:145 170.97589:182 172.13187:241 173.00519:144 176.98624:50 187.0014:72 188.0845:166 209.36993:59 219.10333:53 225.11115:91 233.37289:102 243…	0.464758	0.206562	0.232265	0.0814828	0.25709	0.36737	0.265613	0.30094	0.354518	0.323944	0.413386	0.173834	0.146544	0.220136	0.267855	0.124858	0.411632	0.0660925	0.0558779	0.0186529	0.0255393	0.0271438	0.0158051	0.0814051	0.0428362	18.3485	13.9109	1.47402	2.74058	1.00774	0.0605863	0.960032	0.159882	0.168174	0.277366	0.374885	0.343705
55_acn-hex-pos	C18-pos	2.16	334.295	[M+H]+	(+)-15,16-Dihydroxyoctadecanoic acid	5.05	2.2	HMDB=HMDB0031008	C18H36O4	FA-OH	334.29523:4889317 335.29858:1133169 336.30194:175292	97.25177:52 125.0448:71 156.95657:107 169.2189:60 171.01796:93 173.03491:133 185.01501:141 197.30179:98 207.12155:149 211.10062:157 221.36267:78 225.2796:169 245.21497:167 246.18643:158 247.23795:96 263.12479:1767 281.14557:2496 298.94009:15064 313.58078:79 315.30963:904 316.918:78333 317.68109:251	0.428356	0.445559	0.432003	0.520571	0.435593	0.613293	0.597241	0.568957	0.447713	0.517077	0.928187	0.846945	1.09678	0.983689	0.895484	0.270028	0.332481	0.226773	0.219729	0.300923	0.241728	0.150357	0.207472	0.237098	0.175144	0.26912	0.208109	0.18024	0.229247	0.266433	0.326859	0.31039	0.342695	0.276817	0.319039	0.333345	0.293362
56_acn-hex-pos	C18-pos	11.81	338.342	[M+H-H2O]+	N-(icosanoyl)ethanolamine	6.06	2.2	ChEBI=CHEBI:85253	C22H45NO2	N-acylethanolamines	338.34198:6496110 339.34533:1983434 340.34869:0	96.88971:508 100.02229:459 105.00497:175 107.1807:835 109.15783:1850 111.02523:1665 114.18743:764 115.26022:56 121.01127:1975 123.16436:1357 125.05685:1547 127.27632:111 128.05002:1270 129.0705:62 135.08401:3255 137.18227:1111 139.05153:1765 140.89973:83 142.14412:1216 149.08679:4349 151.20279:958 153.25098:1182 154.09518:87 155.00879:78 156.15555:1418 157.1091:62 163.07466:3984 165.17026:611 167…	0.0981439	0.0602785	0.0623008	0.08802	0.48404	0.172022	0.116577	0.105879	0.12363	0.569753	0.0647111	0.0665362	0.0687412	0.36875	0.672627	0.285347	0.0486812	0.0537482	0.0322219	0.0248137	0.0411441	0.0426405	0.0310581	0.0351224	0.607663	1.60729	0.584685	0.203743	0.228001	0.296857	0.0190217	0.0317535	0.0287029	0.0146195	0.344825	0.608636	0.600781
60_acn-hex-pos	C18-pos	2.16	339.251	[M+H]+	11,12-DiHETrE ((5Z,8Z,14Z)-11,12-Dihydroxyeicosa-5,8,14-trienoic acid)	6.619	2.2	HMDB=HMDB0002314,ChEBI=CHEBI:63969;CHEBI:84031;CHEBI:138004;CHEBI:138005;CHEBI:138593;CHEBI:138594,SMPDB=PW_C001562,FooDB=FDB022961,BMDB=BMDB02314,LipidMAPS=LMFA03050008,CSF=HMDB0002314,Serum=HMDB0002314,PubChem=5283146,UNPD=UNPD197201	C20H34O4	FA-OH	339.25079:2544957 340.25414:701129 341.2575:75432	121.15216:60 137.23788:54 217.05969:238 229.16516:237 247.07626:51 256.93851:58 265.35297:147 269.07489:111 273.36038:93 275.25952:83 279.24158:249 279.93158:111 281.1496:81 307.32275:73 321.315:92	0.222965	0.228929	0.23287	0.273367	0.227342	0.2964	0.263302	0.311785	0.206068	0.264493	0.435038	0.449454	0.51722	0.460946	0.461962	0.154831	0.187784	0.119703	0.138935	0.165559	0.154073	0.101053	0.133931	0.14238	0.130289	0.161904	0.13617	0.126905	0.162119	0.192237	0.193698	0.166979	0.202185	0.169421	0.193565	0.193272	0.173241
65_acn-hex-pos	C18-pos	9.04	353.266	[M+Na]+	MG(16:0/0:0/0:0)	4.8833	2.2	HMDB=HMDB0011564;HMDB0031074,KNApSAcK=C00042063,ChEBI=CHEBI:75542;CHEBI:64757;CHEBI:69081;CHEBI:75811,YMDB=YMDB02313,FooDB=FDB003076;FDB005728,BMDB=BMDB11564,LipidMAPS=LMGL01010001;LMGL01010009,Feces=HMDB0031074,UNPD=UNPD194139;UNPD25833	C19H38O4	MG	353.26636:20696136 354.26971:6091156 355.27307:10799009	137.29323:188 193.05719:220 205.28839:226 261.3952:502 274.14407:275 312.76764:77	2.07646	1.92722	2.14366	2.53118	2.01678	1.48951	1.38412	1.45705	0.951756	1.30147	1.88685	1.9582	2.19048	1.81066	1.92295	1.44841	1.58272	1.45423	1.4651	1.64988	1.36651	1.26357	1.47753	1.61622	1.57105	0.203812	0.27274	0.437319	0.672265	0.370364	2.20139	2.32822	2.19114	2.10971	2.26136	1.60431	1.67716
67_acn-hex-pos	C18-pos	13.33	355.284	[M+H-H2O]+	DG(8:0/0:0/10:0)	6.3759	2.2	HMDB=HMDB0092901	C21H40O5	DG	355.28436:12568566 356.28771:5167575 357.29107:678190	105.21552:83 109.02834:8655 127.04186:48711 135.21017:148 137.09418:8559 143.30209:79 144.95969:1080 154.99916:54508 173.0451:76 176.92709:81 179.20062:55 183.27441:574 185.30569:249 201.08406:569 205.37791:67 211.41458:98 227.08139:144 229.20251:333 266.82816:193 280.98724:111 283.245:134 284.95978:483 296.31769:66 314.03244:70 338.29471:403 355.59363:192	0.0418294	0.059609	0.0412483	0.0530055	0.0494973	0.0571788	0.0662197	0.0627625	0.0911455	0.0674966	0.0667324	0.0668348	0.0718676	0.055317	0.0803833	1.37042	1.80792	1.52647	1.663	1.38243	0.0583156	0.0582962	0.0491326	0.0403762	0.0744709	0.0682515	0	0	0.0224739	0	0.889659	0.865235	1.07903	1.11747	0.906332	0.590948	0.651231
72_acn-hex-pos	C18-pos	7.07	367.245	[M+Na]+	DG(8:0/8:0/0:0)	5.55	2.2	HMDB=HMDB0116368	C19H36O5	DG	367.24554:3445826 368.24889:972864 369.25225:0	145.02463:111 167.26772:62 201.2059:828 223.19839:1090 229.3501:67 252.80057:68	0.366651	0.407113	0.383537	0.409783	0.3798	0.547184	0.543549	0.628388	0.738469	0.643088	0.320014	0.334602	0.374783	0.321336	0.343326	1.36001	1.30118	1.31097	1.443	1.26775	0.785829	0.987071	0.8083	0.782485	0.934159	0.157852	0.133183	0.137859	0.203954	0.183224	1.11807	1.0711	1.28078	1.3217	1.16084	1.0541	0.998235
73_acn-hex-pos	C18-pos	7.27	370.295	[M+NH4]+	MG(0:0/18:3/0:0)	5.9	2.2	HMDB=HMDB0011540	C21H36O4	MG	370.29526:6649760 371.29861:2107668 372.30197:267121	121.0421:73 135.10562:63 146.96701:96 149.0663:261 151.13669:152 161.03464:69 163.10059:681 173.21677:71 177.06369:495 179.20497:98 183.2144:57 185.20587:52 187.19057:136 205.22797:55 215.40509:89 219.12463:55 229.20511:182 230.92691:52 243.29886:4099 245.17194:479 251.11774:70 257.09842:153 261.15491:9414 263.31696:720 271.10693:62 279.26038:491 281.36194:120 283.0856:94 297.06284:222 299.27167:…	0.332145	0.335273	0.399694	0.368132	0.336722	0.171404	0.157248	0.169708	0.137976	0.165112	0.357076	0.438492	0.601989	0.472016	0.514387	0.401392	0.303775	0.371154	0.423386	0.465862	0.223689	0.170785	0.207842	0.215506	0.194696	0	0	0.0140595	0.030355	0	0.534875	0.163779	0.43039	0.415391	0.403963	0.360799	0.337633
78_acn-hex-pos	C18-pos	8.31	377.266	[M+Na]+	MG(18:2/0:0/0:0)	6.7291	2.2	HMDB=HMDB0011568,KNApSAcK=C00040789,ChEBI=CHEBI:75561;CHEBI:75563;CHEBI:75565;CHEBI:75568,FooDB=FDB028281,BMDB=BMDB11568,LipidMAPS=LMGL01010006,Feces=HMDB0011568,Serum=HMDB0011568,UNPD=UNPD106192;UNPD193801;UNPD29468;UNPD222178	C21H38O4	MG	377.26608:59229116 378.26943:16854176 379.27279:2266426	150.99036:660	5.92907	5.75369	5.57054	6.03212	5.87077	5.22366	5.76907	5.27646	4.46664	5.2324	3.26022	3.68427	3.8259	3.37915	3.75479	4.8958	4.45041	4.5934	4.8899	5.2289	5.30247	5.68694	5.55044	6.13518	5.82939	0.177576	0.285913	0.38099	1.64621	0.556523	5.30897	3.14517	5.15334	4.86447	4.79634	5.05851	4.79104
79_acn-hex-pos	C18-pos	8	377.266	[M+H]+	MG(0:0/20:5/0:0)	7.1689	2.2	HMDB=HMDB0011550,ChEBI=CHEBI:86398,FooDB=FDB028263,BMDB=BMDB11550,LipidMAPS=LMGL01010026	C23H36O4	MG	377.26624:4254976 378.26959:1456545 379.27295:190210	195.10181:229 295.11368:74	0.382294	0.400865	0.384089	0.417252	0.387816	0.20385	0.349301	0.358666	0.268766	0.185812	0.621539	0.190115	0.200335	0.174223	0.177219	0.260967	0.240249	0.261795	0.273451	0.302282	0.2392	0.240342	0.256434	0.29414	0.261117	0.0680393	0.0410819	0.0644303	0.110094	0.0940214	0.317192	0.172898	0.283788	0.278272	0.268729	0.239658	0.221882
80_acn-hex-pos	C18-pos	9.45	379.282	[M+Na]+	MG(0:0/18:1/0:0)	5.008	2.2	HMDB=HMDB0011537,KNApSAcK=C00050775,ChEBI=CHEBI:73990;CHEBI:131380,FooDB=FDB009514,BMDB=BMDB11537,LipidMAPS=LMGL01010024,Serum=HMDB0011537,PubChem=5319879,PlantCyc=CPD0-1812,UNPD=UNPD133802	C21H40O4	MG	379.28174:82169832 380.28509:24390584 381.28845:3192257	346.83749:630	8.10638	7.77236	7.7957	8.57711	8.33129	5.33916	5.31008	5.76698	3.78047	5.16876	7.02832	7.08525	8.27499	6.7841	7.56226	7.2415	6.90376	7.1912	7.65078	7.67851	7.00535	7.00011	7.74113	7.97632	7.84857	0.237025	0.370581	0.348848	1.65569	0.586114	8.69391	6.80752	8.67389	8.1854	8.50607	7.26823	7.18144
82_acn-hex-pos	C18-pos	10.65	381.298	[M+H]+	Persin	6.0454	2.2	HMDB=HMDB0041103,KNApSAcK=C00041084,FooDB=FDB020985,LipidMAPS=LMFA05000011,UNPD=UNPD107411;UNPD207494;UNPD62561;UNPD217425	C23H40O4	FA-OH	381.29764:5002441 382.30099:1414349 383.30435:771190	155.29636:68 159.1106:64 180.98326:57 265.20184:147 320.92816:85	0.507456	0.428395	0.445812	0.51315	0.487405	0.870432	0.387811	0.414064	0.244561	0.532864	0.36538	0.319571	0.417932	0.323572	0.348603	0.323956	0.319626	0.31508	0.332604	0.344481	0.360081	0.369359	0.357143	0.419596	0.464161	0.0340233	0.0243928	0.135752	0.136732	0.160917	0.443651	0.458655	0.467566	0.431129	0.457434	0.373539	0.345875
84_acn-hex-pos	C18-pos	10.41	383.315	[M+H]+	Persenone B	7.5069	2.2	HMDB=HMDB0035959,FooDB=FDB014763	C23H42O4	FA	383.31552:9113490 384.31887:3574876 385.32223:441673	109.09364:1604 123.05579:1775 125.8446:85 127.10217:13848 137.09273:359 142.03929:121 145.18323:203 151.08505:54 155.08621:1926 165.10275:1376 183.08286:21432 201.10538:391 214.32086:657 215.0455:66 227.29779:68 239.37369:51 257.01495:288 284.25089:134 324.81375:65 326.86502:92 366.17813:73	1.89537	2.33806	1.91023	1.94244	2.0833	1.91136	2.09639	2.07458	2.46891	1.96374	1.77777	1.73794	2.0794	1.68542	2.01965	1.22601	1.29761	1.22349	1.27717	1.07553	2.56418	3.17778	2.71903	2.74126	3.89019	0.549762	0.481557	0.490655	0.564427	0.708013	1.53797	1.53799	1.70949	1.63505	1.55376	1.53881	1.45875
88_acn-hex-pos	C18-pos	5.12	406.316	[M+NH4]+	Glycerol 2-(3R-acetoxyhexadecanoate)	4.8087	2.2	Palmae-2b	C21H40O6	MG	406.31622:17591378 407.31957:4497244 408.32293:776119	109.00204:84 118.92573:236 121.16435:106 123.15116:103 125.03981:217 133.08566:237 135.19548:205 137.1344:523 141.12497:62 142.86826:55 147.14326:88 149.18192:105 151.19836:433 153.13046:67 155.00822:4301 159.2162:67 163.31622:86 165.02419:153 167.27255:67 169.2175:968 173.03738:323 177.21466:166 179.11478:124 185.10583:60 187.03099:216 189.22449:54 190.90768:113 199.08467:78 211.25183:109 214.84…	0.0573849	0.029935	0.0305458	0.0116288	0.0362592	0.0231471	0.0122435	0.0170543	0.00407104	0.00833267	0.105483	0.0952175	0.065878	0.0991503	0.0974767	0.154949	0.492458	0.0839065	0.0621293	0.020404	0	0.00253174	0.00517813	0.0283357	0.00764701	0.0213806	0	0	0	0	0.117495	1.67634	0.344016	0.444957	0.586018	0.296276	0.277852
89_acn-hex-pos	C18-pos	11.62	411.347	[M+H-H2O]+	DG(10:0/0:0/12:0)	6.2479	2.2	HMDB=HMDB0092964;HMDB0093024	C25H48O5	DG	411.3468:5619518 412.35015:1858544 413.35351:325650	123.02927:593 137.10303:843 155.09586:6841 165.10114:660 183.08121:6424 201.10645:59 211.23151:84 213.85773:111 229.0127:89 242.28009:231 257.28369:104 328.91068:98	2.18901	2.31896	2.15397	2.37777	2.24425	1.80534	1.91859	1.85291	2.18051	1.85365	1.87493	1.73259	1.98701	1.65227	2.13774	1.09412	1.1291	1.08162	1.02907	0.935179	2.61249	2.91916	2.66708	2.47422	3.80337	0.41823	0.322493	0.253146	0.300796	0.426153	1.42022	1.44094	1.35432	1.44694	1.44399	1.40148	1.33591
100_acn-hex-pos	C18-pos	11.64	451.339	[M+Na]+	DG(i-14:0/8:0/0:0)	5.9665	2.2	HMDB=HMDB0093321	C25H48O5	DG	451.33923:6060856 452.34258:2245162 453.34594:239556	172.98434:73 195.21582:444 201.14566:148 223.32874:87 229.05533:1566 251.2796:1238 257.26331:1180 268.86111:63 279.29602:1647 289.06741:122 341.22565:58 368.93686:650 418.84677:63	1.43097	1.50503	1.19928	1.39683	1.37796	1.34622	1.54257	1.3965	1.64654	1.45799	1.16019	1.11402	1.56195	1.10732	1.69295	0.901591	1.08052	0.895403	0.915316	0.807982	1.94256	2.15292	2.01306	1.96296	3.00783	0.395046	0.328997	0.285268	0.384606	0.36361	1.04162	1.09403	1.17863	1.12625	1.13697	1.09993	1.0097
106_acn-hex-pos	C18-pos	16.05	472.436	[M+NH4]+	Nb-Arachidoyltryptamine	6.24	2.2	HMDB=HMDB0040817	C30H50N2O	3-alkylindoles	472.43582:5634024 473.43917:2349217 474.44253:434914	200.97623:70 227.18382:705 255.23239:42703 255.84378:71 283.28735:876 311.19455:93 397.71313:70 454.36221:196 455.19336:283	0.117543	0.123802	0.154296	0.158225	0.123991	0.173095	0.227334	0.196311	0.20776	0.164816	0.247278	0.224345	0.346202	0.211442	0.323695	0.211443	0.222555	0.242802	0.224601	0.187542	0.502805	0.301155	0.441317	0.428609	0.716326	6.7309	5.58935	5.71923	4.25293	5.37147	0.207325	0.332811	0.220535	0.255956	0.215733	0.400579	0.378406
110_acn-hex-pos	C18-pos	12.2	488.394	[M+NH4]+	TG(8:0/8:0/8:0)	7.0029	2.2	HMDB=HMDB0011187,ChEBI=CHEBI:76978,FooDB=FDB003135,BMDB=BMDB11187	C27H50O6	TG	488.39444:2846106 489.39779:1155672 490.40115:308345	271.15137:4862 299.19092:88 327.35895:245 355.24734:7146	0.247175	0.30092	0.237661	0.209568	0.229255	0.28062	0.348544	0.37468	0.834185	0.511133	0.423013	0.411881	0.542835	0.353757	0.530054	13.31	15.4757	12.149	13.5398	13.1414	0.312529	0.39576	0.301851	0.412883	0.416641	0.582492	0.201721	0.196759	0.212542	0.451982	6.87372	5.13727	6.35806	6.36281	5.148	5.27701	5.4692
113_acn-hex-pos	C18-pos	7.72	496.339	[M+Na]+	Clupanodonyl carnitine	7.42	2.2	HMDB=HMDB0006496	C29H47NO4	Acyl carnitines	496.33963:2361448 497.34298:808252 498.34634:141264	163.02:904 181.07614:321 184.04721:12336 239.27168:75 258.09152:208 261.13336:133 279.10162:100 283.2782:746 295.50409:99 313.27414:82 409.24228:163 419.32471:3970 436.29062:53 478.88007:144	0.0010636	0	0	0	0.00163413	0.0115645	0	0.0261619	0.00567762	0.00381961	1.42545	0.854927	1.00565	1.02157	1.11587	0	0	0.00187395	0	0	0	0	0	0	0	0	0	0	0	0	0.265014	0.278682	0.257966	0.160081	0.227912	0.0777261	0.0867119
120_acn-hex-pos	C18-pos	13.4	516.425	[M+NH4]+	TG(10:0/8:0/8:0)	6.6561	2.2	HMDB=HMDB0072193;HMDB0072251	C29H54O6	TG	516.42542:5058092 517.42877:2783797 518.43213:584811	327.24268:775 355.27466:2252 383.34686:71	0.550666	0.830438	0.568968	0.596077	0.678301	0.654888	0.882695	0.966536	1.50253	1.11318	0.830142	0.806047	1.12875	0.785732	1.10286	13.7593	12.7221	12.7644	12.0843	12.3592	0.713524	0.817895	0.636487	0.641207	1.05886	0.786735	0.455113	0.443779	0.479466	0.598462	6.96615	8.69337	7.01778	8.1347	7.21401	5.3866	6.08261
130_acn-hex-pos	C18-pos	8.2	535.433	[M+H]+	DG(12:0/18:3/0:0)[iso2]	5.7	2.2	LipidMAPS=LMGL02010338	C33H58O5	DG	535.43304:8346964 536.43639:3283062 537.43975:545079	195.0386:111 223.1765:240 251.23145:59 257.35324:1361 279.15839:1388 285.17389:466 307.24152:674 313.34058:1940 318.15594:95 321.33344:105 335.30505:2311 416.72845:67 417.92334:1100 433.16772:162 434.07977:114 452.18463:122 474.48358:83 475.79059:641 476.87457:2751	0.862452	0.883024	0.837467	0.979587	0.641504	0.690606	0.968016	0.845285	0.808233	1.2175	0.836576	0.831221	0.895469	0.920512	0.914583	0.703655	0.542922	0.534602	0.483137	0.43589	1.25981	1.02052	1.16908	0.692108	0.0459115	0.325189	0.236144	0.190822	0.249449	0.315874	0.717494	0.741503	0.760642	0.679994	0.865127	0.970317	0.907275
134_acn-hex-pos	C18-pos	14.98	544.457	[M+NH4]+	TG(8:0/8:0/i-12:0)	5.471	2.2	HMDB=HMDB0071469;HMDB0094819	C31H58O6	TG	544.45703:15146727 545.46038:6084618 546.46374:848952	202.14488:93 203.46768:97 215.3623:52 237.2565:71 278.01813:111 327.27838:62309 327.92609:123 355.38879:30972 383.28516:59677 383.92487:123 411.44421:42502 425.43677:92 455.60883:63 517.94659:364	1.62191	2.66094	1.48566	1.76995	1.72321	2.29917	2.43664	3.12838	3.66552	2.50559	2.44258	2.69607	3.54717	2.43007	3.91027	4.13199	4.87197	4.35067	5.42414	3.90798	1.34294	1.27385	1.24301	1.38031	2.07479	0.891846	0.629362	0.566319	0.618436	0.790165	5.0836	4.90793	4.64374	4.9064	4.24576	2.60015	2.32289
135_acn-hex-pos	C18-pos	14.97	549.412	[M+Na]+	TG(8:0/8:0/12:0)	6.84	2.2	HMDB=HMDB0072057;HMDB0094820	C31H58O6	TG	549.41248:2192278 550.41583:1081138 551.41919:148944	182.96892:121 265.2146:76 327.24683:1186 349.25531:3142 355.35907:429 377.20709:681 383.28284:3606 405.20312:6185 411.36047:265 433.39301:570	0.25126	0.401858	0.222846	0.210775	0.24699	0.338125	0.465909	0.452299	0.597404	0.424549	0.615311	0.40754	0.517682	0.506098	0.959218	0.817649	0.961609	0.914855	1.09629	0.554852	0.409736	0.274089	0.266522	0.193173	0.641667	0.245672	0.148532	0.207832	0.203986	0.340307	0.919549	1.10444	0.970282	1.04009	0.926889	0.779767	0.622786
136_acn-hex-pos	C18-pos	14.32	549.487	[M+H-H2O]+	DG(18:1/14:0/0:0)	6.6171	2.2	HMDB=HMDB0007211,ChEBI=CHEBI:75446,FooDB=FDB024405,BMDB=BMDB07211,Serum=HMDB0007211	C35H66O5	DG	549.487:3762832 550.49035:1726662 551.49371:428251	163.12785:59 165.18562:52 177.25241:154 179.10184:69 181.81323:58 187.14931:85 193.3801:95 195.15076:91 205.27458:87 209.11391:57 211.16957:1187 221.18317:114 237.24706:55 247.26242:733 249.32291:84 265.23535:3503 267.49881:63 269.26318:114 283.20642:53 285.22699:461 293.32623:107 321.40771:360 349.33264:87 474.68652:100 475.54144:325	0.396514	0.358533	0.33953	0.376899	0.291021	0.270775	0.415967	0.323197	0.311455	0.428097	0.436047	0.393533	0.396317	0.355393	0.441892	0.321501	0.254139	0.267749	0.243116	0.199039	0.471334	0.481744	0.426989	0.315976	0.0145449	0.0687901	0.0580299	0.0219451	0.0910822	0.064486	0.352667	0.416392	0.369069	0.411968	0.410533	0.376101	0.374365
142_acn-hex-pos	C18-pos	10.28	561.449	[M+Na]+	DG(14:1/16:0/0:0)	5.5977	2.2	HMDB=HMDB0007040	C33H62O5	DG	561.44885:11174737 562.4522:4014496 563.45556:830999	257.43286:249 279.26248:202 284.03351:50 305.2532:256 359.98596:50 361.21619:745 376.13348:63 385.28125:52 545.25275:54	1.23412	1.24023	1.13086	1.22471	0.93141	1.00804	1.26885	1.36419	1.16703	1.52253	1.46927	1.20614	1.65417	1.30735	1.84346	1.11743	1.0986	1.01255	0.90413	0.822168	1.84306	1.51469	1.75263	1.33343	0.148988	0.601035	0.6161	0.415026	0.515338	0.772794	1.35567	1.61499	1.36776	1.46906	1.37134	1.39821	1.37353
143_acn-hex-pos	C18-pos	13.64	563.464	[M+Na]+	DG(15:0/15:0/0:0)	6.7328	2.2	HMDB=HMDB0007068,ChEBI=CHEBI:88705,FooDB=FDB024262,BMDB=BMDB07068,LipidMAPS=LMGL02010326,Serum=HMDB0007068	C33H64O5	DG	563.46429:3173941 564.46764:1128248 565.471:166711	245.2215:90 262.2579:57	0.339118	0.319178	0.299459	0.319691	0.219951	0.259048	0.355781	0.334544	0.311866	0.390384	0.339792	0.298506	0.310756	0.249731	0.367756	0.290561	0.23906	0.216427	0.221554	0.191426	0.553645	0.453645	0.465046	0.314328	0.0267291	0.0248637	0.0323294	0.0217332	0.0159448	0.116768	0.277968	0.351792	0.313244	0.321717	0.383865	0.441305	0.377046
147_acn-hex-pos	C18-pos	11.55	572.488	[M+NH4]+	TG(10:0/10:0/10:0)	7.2818	2.2	HMDB=HMDB0000548,ChEBI=CHEBI:77388,FooDB=FDB003134,BMDB=BMDB00548,LipidMAPS=LMGL03012617	C33H62O6	TG	572.4881:27371534 573.49145:11244868 574.49481:2668266	182.99126:149 228.99265:79 355.28461:171330 383.26837:127298 383.93848:359 391.06787:84 411.25684:201778 411.92224:325 431.34363:97 439.67902:320 476.90625:185 510.19495:333 554.24432:231 555.45856:147	2.86366	2.62781	4.08143	3.32879	3.26316	3.40254	4.42693	4.44595	4.16333	3.14993	4.66808	4.1019	1.1878	4.60198	1.01414	0.642523	0.645024	0.616931	0.465068	0.609822	1.81116	1.74673	1.74341	0.865152	0.113914	0.561274	0.60274	0.42097	0.545664	0.568884	0.819757	0.958655	0.823696	0.791705	1.43498	3.57641	3.23549
148_acn-hex-pos	C18-pos	11.9	572.488	[M+NH4]+	TG(10:0/8:0/12:0)	6.41	2.2	HMDB=HMDB0000548	C33H62O6	TG	572.48804:26566132 573.49139:9634804 574.49475:1824504	179.18712:53 183.20416:467 199.96088:55 299.55133:141 327.32123:7435 343.3136:205 344.33984:163 355.28363:195886 355.9295:316 383.26111:4748 388.86658:61 391.11798:158 411.35468:8196 439.34277:127215 509.82367:105 510.89319:90 513.51251:94 541.69543:99	3.23311	2.74788	3.43791	3.13734	3.52828	3.90002	4.58352	4.28648	4.50971	3.56956	4.9669	3.84125	1.99418	4.09032	1.61576	1.19772	1.15696	1.04944	0.889981	1.0766	2.25554	2.38403	2.39159	1.42902	0.496673	2.13507	1.90374	1.60906	1.80578	2.03106	1.25897	1.49164	1.13366	1.08925	1.9823	3.23186	3.20579
158_acn-hex-pos	C18-pos	15.27	600.519	[M+NH4]+	TG(8:0/12:0/i-12:0)	7.4154	2.2	HMDB=HMDB0072322;HMDB0094940	C35H66O6	TG	600.51929:95307744 601.52264:46004012 602.526:10329416	177.26035:222 182.36481:118 183.07497:682 299.17468:823 355.37421:37263 383.29785:1233628 411.34918:102991 416.81342:125 439.35815:846714 508.76288:685	10.8966	9.14552	15.4111	10.5747	12.9273	11.8174	16.6336	14.3352	14.6878	10.0953	14.5091	13.6249	3.52218	13.688	2.69229	1.46323	1.61557	1.54958	1.26649	1.74563	5.96799	5.54591	6.16401	2.907	0.540983	2.5884	2.56844	1.61266	2.02793	2.68685	1.51488	1.70131	1.57246	1.39306	4.79541	11.899	12.3048
159_acn-hex-pos	C18-pos	15.73	600.519	[M+NH4]+	TG(8:0/10:0/14:0)	5.9821	2.2	HMDB=HMDB0071583	C35H66O6	TG	600.51971:12354599 601.52306:5986960 602.52642:969569	183.26068:194 210.99911:172 257.1825:54 327.3656:826 355.28589:39669 383.27985:35257 411.40173:2742 439.31525:10229 439.92407:66 467.31097:37960 468.00568:103 518.73761:128 544.57678:58	1.28092	1.12439	1.6605	1.47681	1.53595	1.70272	2.25302	2.00052	2.55344	1.38135	2.25466	1.81373	0.947653	1.91807	0.875918	0.510235	0.540891	0.444054	0.398971	0.449072	1.05453	1.12102	1.03734	0.612428	0.248866	1.02639	0.955053	0.783581	0.869563	0.992584	0.492886	0.709041	0.531756	0.506901	0.845887	1.49525	1.46031
170_acn-hex-pos	C18-pos	13.72	634.54	[M+NH4]+	DG(16:1/20:3/0:0)	6.32	2.2	HMDB=HMDB0007140	C39H68O5	DG	634.54028:5365297 635.54363:2885929 636.54699:0	321.32428:56 335.3266:51 337.23547:84 599.61078:1148	0.516678	0.492792	0.557884	0.566995	0.331461	0.203783	0.324086	0.260599	0.221805	0.609367	0.374035	0.336925	0.204011	0.388757	0.142944	0.0971193	0.0834013	0.0864747	0.0784857	0.102249	0.325535	0.280114	0.328959	0.147487	0	0.0248039	0	0	0	0.038981	0.126679	0.160425	0.135487	0.141612	0.244289	0.345217	0.343561
174_acn-hex-pos	C18-pos	14.88	643.527	[M+H]+	DG(16:1/22:4/0:0)	6.3611	2.2	HMDB=HMDB0007147,ChEBI=CHEBI:88481,FooDB=FDB024341,BMDB=BMDB07147,LipidMAPS=LMGL02010149,Serum=HMDB0007147	C41H70O5	DG	643.5274:4738734 644.53075:2103018 645.53411:341600	339.39502:147 361.37646:426	0.555143	0.569855	0.640708	0.669589	0.522908	0.607757	0.46291	0.529401	0.47293	0.797807	0.604187	0.676176	0.881176	0.670275	1.02848	0.722274	0.458463	0.50338	0.395206	0.44764	0.0455934	0.896886	0.924416	0.787086	0.0562924	0.281095	6.42841	0.203001	0.244224	0.349805	0.564657	0.832024	0.728106	0.691886	0.506384	0	0
4_hilic-pos	HILIC-pos	2.82	136.062	[M+NH4]+	Succinic acid	6.0273	2.2	HMDB=HMDB0000254,KNApSAcK=C00001205,ChEBI=CHEBI:15741;CHEBI:30031;CHEBI:90372;CHEBI:30779,DrugBank=DB00139,SMPDB=PW_C000174,YMDB=YMDB00338,T3DB=T3D4453,FooDB=FDB001931;FDB031187,STOFF=STOFF_2228,BMDB=BMDB00254,LipidMAPS=LMFA01170043,Urine=HMDB0000254,Saliva=HMDB0000254,Feces=HMDB0000254,ECMDB=ECMDB00254,CSF=HMDB0000254,Serum=HMDB0000254,PubChem=21952380;160419;1110,PlantCyc=SUC,UNPD=UNPD142464;UN…	C4H6O4	Dicarboxylic acids and derivatives	136.06157:15645972 137.06492:1173338 138.06828:0	68.21704:75 80.02113:208 94.10982:200 107.26433:305 108.2562:70 118.00838:67 119.18867:711 135.98174:281	13.9329	13.7606	16.294	14.3872	15.948	8.70426	7.9725	3.2373	5.88726	6.87534	18.8391	19.7129	23.0571	17.5443	18.2403	26.4436	31.7067	17.3665	17.71	25.291	22.9737	11.1451	10.0535	38.6965	9.80045	10.7487	10.0629	7.65287	16.691	7.34874	22.6042	20.6359	20.2024	29.1059	21.9738	22.1662	23.9056
12_hilic-pos	HILIC-pos	8.55	258.11	[M+H]+	Pyro-L-glutaminyl-L-glutamine	8.1792	2.2	HMDB=HMDB0039229,ChEBI=CHEBI:88956;CHEBI:133739,FooDB=FDB018762,Saliva=HMDB0039229,UNPD=UNPD31323;UNPD61172	C10H15N3O5	Dipeptides	258.1102:846332 259.11355:79893 260.11691:0	104.06421:13224 155.15344:110 171.07614:292 184.01848:51 187.06657:90 240.03209:241 241.25439:140	0	0	0	0	0	0	0	0	0	0	0.668966	0.457121	0.246759	0.949016	0.892737	0.308915	0	0	0	0	0	0	0	0	0	0	0	0	0	0	0.291617	0.190793	0.305362	0.245653	0.270974	0.19039	0.169009
13_hilic-pos	HILIC-pos	1.82	258.243	[M+NH4]+	Butyl undecylenate	7.95	2.2	HMDB=HMDB0036426	C15H28O2	FA-OH	258.24283:1560038 259.24618:597412 260.24954:0	86.0509:234 105.22783:176 121.04581:397 132.21231:80 183.54161:64 184.15877:110 188.00237:65 199.20366:83836 200.09456:50 202.15271:88 229.05275:269 230.18268:125 239.99622:545 241.01192:84	0	0	0.741977	0.161822	0	0	0.5379	3.06728	1.64007	1.08583	0.438035	0.853518	1.80191	0.265095	0.263456	0.772389	0	0	0	1.15683	0	0	0	0	0	6.48553	6.35753	5.31946	6.58625	6.23819	1.76638	0.767886	1.51869	3.32652	2.13728	1.43792	2.00416
15_hilic-pos	HILIC-pos	1.79	271.06	[M+H]+	Apigenin	7.3415	2.2	HMDB=HMDB0002124,KNApSAcK=C00003817,ChEBI=CHEBI:18388;CHEBI:58470,DrugBank=DB07352,T3DB=T3D4888,FooDB=FDB002798,NANPDB=NANPDB_167;NANPDB_686;NANPDB_711;NANPDB_937;NANPDB_1874;NANPDB_1893;NANPDB_1908;NANPDB_2234;NANPDB_2385;NANPDB_2752;NANPDB_3296;NANPDB_3425;NANPDB_3430;NANPDB_4518;NANPDB_5112;NANPDB_5124;NANPDB_5165;NANPDB_5300;NANPDB_5344;NANPDB_5347;NANPDB_5353;NANPDB_5356;NANPDB_5473;NANPDB_5…	C15H10O5	Flavones	271.05997:424074 272.06332:108544 273.06668:0	94.9985:50 117.18733:67 118.9989:168 121.09035:104 129.00987:180 133.327:69 145.071:113 150.08089:282 151.12495:97 153.05724:1083 154.09164:94 158.36609:52 162.4012:51 163.0885:67 165.10353:62 167.04996:53 179.11037:177 193.19753:70 196.22833:81 197.10985:173 200.37341:157 203.15178:120 211.15562:637 212.07095:145 229.90639:79 235.06885:61 239.20123:108 243.05322:379 253.16557:357 256.1001:110 27…	0	0	0	0	0	0	0	0	0	0.569019	0.885335	0.778333	0.848224	1.08511	0.929195	0.556667	0	1.21469	0	0.809495	0.963152	0	0	0	0	0	0	0	0	0	0.992773	0.654178	0.758642	1.17555	0.777546	1.06878	0.903243
20_hilic-pos	HILIC-pos	1.52	288.29	[M+H]+	C17 Sphinganine	7.1623	2.2	LipidMAPS=LMSP01040003	C17H37NO2	Sphingolipids	288.29013:1249075 289.29348:280433 290.29684:0	85.13765:82 88.03316:3378 102.17619:168 106.1006:10776 121.03502:66 136.12946:81 152.84747:56 168.24014:140 185.97128:102 212.00613:209 213.05185:54 214.13031:313 230.14185:85 231.75775:113 256.14017:74 259.22418:69 270.2514:3364	0	0	0	0	3.87353	0.69924	0.37128	0.577904	0.49089	1.82445	0.338359	0.2772	0.275979	0.459301	0.573831	30.3786	5.74858	49.3918	50.2034	26.8215	62.6907	65.2522	73.3633	21.2233	75.7742	0	1.68817	26.9594	15.1481	27.0507	0.716244	0	0.272545	0.601277	2.2902	6.76726	7.48469
23_hilic-pos	HILIC-pos	1.67	301.071	[M+H]+	Kaempferide	8.2973	2.2	HMDB=HMDB0037441,KNApSAcK=C00001060,ChEBI=CHEBI:6099;CHEBI:58925,FooDB=FDB016499;FDB016500,LipidMAPS=LMPK12110563,PubChem=25201489;5281666,PlantCyc=CPD-7252,UNPD=UNPD95813	C16H12O6	Flavonols	301.0704:6647080 302.07375:2067117 303.07711:209389	88.96504:106 95.06728:75 100.07068:76 116.31698:61 121.10915:217 129.20598:150 135.84734:107 147.20337:83 153.09946:885 157.22278:67 160.37805:126 161.04239:136 163.14651:207 167.17172:93 173.3949:300 174.05057:59 174.97765:311 176.67555:61 181.21545:237 183.97804:135 191.54291:52 196.12694:190 197.36121:155 198.0983:136 199.29102:85 201.1601:220 203.14197:97 209.11029:99 212.19147:160 212.95901:…	2.70167	6.60249	4.94583	4.56477	4.47868	0	0	0	0	0.802238	7.0095	6.76251	6.98241	7.06137	8.11856	4.42148	0	1.28657	0.689177	7.13242	0	0	0	0	0	0	0	0	3.94798	0	6.9991	5.90699	6.31732	8.98718	7.14078	7.5943	8.33138
26_hilic-pos	HILIC-pos	5.06	318.3	[M+H]+	Phytosphingosine	8.4582	2.2	HMDB=HMDB0004610,KNApSAcK=C00007543,ChEBI=CHEBI:46961;CHEBI:64124;CHEBI:73479,YMDB=YMDB00285;YMDB01101,FooDB=FDB016097;FDB023381;FDB030507,STOFF=STOFF_6808,BMDB=BMDB04610,LipidMAPS=LMSP01030001,PubChem=56927898;122121,PlantCyc=PHYTOSPINGOSINE,UNPD=UNPD168973;UNPD186473;UNPD74655	C18H39NO3	1,3-aminoalcohols	318.29874:686936 319.30209:133284 320.30545:0	123.00487:52 136.11377:74 232.24469:61 244.34717:68 252.18237:127 253.55771:85 254.28391:101 258.07513:64 262.21649:87 264.26019:183 265.32626:371 282.30273:5195 283.20657:99 300.28989:11714 301.20184:363 303.13034:77	25.1159	17.2883	21.2196	21.5097	18.2724	15.5795	9.70286	8.34577	9.55589	11.1141	0.563845	0.354268	0.172594	0.77028	0.74977	0.982881	1.58434	0.772618	0.629955	1.49285	6.11894	10.5162	4.38502	9.2799	4.40315	0.472233	0.224621	0	0.213823	0.251346	0.114778	0.191446	0.135163	0.192976	0.164387	0.30149	0.272453
29_hilic-pos	HILIC-pos	1.61	331.081	[M+H]+	Tricin	7.1511	2.2	HMDB=HMDB0124861,KNApSAcK=C00013329,ChEBI=CHEBI:59979;CHEBI:60016,FooDB=FDB002440;FDB002442;FDB016524;FDB016525;FDB016527;FDB018853,NANPDB=NANPDB_684;NANPDB_713;NANPDB_1784;NANPDB_3328;NANPDB_3342,LipidMAPS=LMPK12110873,PubChem=46878516,PlantCyc=CPD-12572,UNPD=UNPD63101	C17H14O7	3'-O-methylated flavonoids	331.08148:725202 332.08483:200121 333.08819:0	120.87352:66 131.07286:58 136.12492:178 136.89214:80 146.98914:300 153.15137:131 157.09656:79 158.23399:65 159.01236:65 166.20761:65 171.06711:57 173.00607:53 178.24844:248 179.03038:119 181.11559:81 193.009:67 195.21532:102 197.05313:106 202.15842:63 203.19348:387 204.97473:60 210.49429:67 211.24545:208 212.97028:98 215.15439:66 216.28091:59 218.91599:67 227.10242:66 228.58566:54 230.2767:116 23…	0	0	0	0	0	0	0	0	0	0	0.717758	0.748465	0.807398	0.711478	0.885741	0	0	0	0	0.392508	0	0	0	0	0	0	0	0	0	0	0.854418	0.564174	0.803976	1.09454	0.83205	0.764748	0.831916
31_hilic-pos	HILIC-pos	1.69	346.259	[M+H]+	3-hydroxyundecanoyl carnitine	5.1775	2.2	HMDB=HMDB0061637	C18H35NO5	Acyl carnitines	346.2594:955775 347.26275:223597 348.26611:946218	131.9818:146 136.12915:176 150.10556:237 155.01102:143 172.94032:537 190.1152:80 195.10522:51 200.15311:60 204.06595:83 206.2861:62 213.11902:82 216.0889:61 226.14603:112 229.5032:55 231.90826:292 244.5062:54 246.0311:260 254.15442:77 258.22229:77 260.2601:63 262.20099:80 268.08252:54 270.38278:59 272.33212:116 275.3396:234 276.27625:225 283.17917:55 286.27692:369 288.18851:109 290.29779:103 293.…	11.7479	15.0672	14.6612	13.5521	10.5711	5.26947	11.1063	3.05508	6.99769	4.54979	1.02721	0.930235	0.799585	1.09957	1.16736	9.11368	19.1312	10.1665	10.5637	7.95524	0	0.955625	0	1.72346	0.409234	6.0646	12.4612	0.50192	0.49251	0	0.726356	0.825467	0.806231	0.761926	0.758966	0.798889	0.921634
33_hilic-pos	HILIC-pos	1.71	351.214	[M+Na]+	Corchorifatty acid F	6.0553	2.2	HMDB=HMDB0035919,KNApSAcK=C00000387,ChEBI=CHEBI:91218,FooDB=FDB014713,NANPDB=NANPDB_1264,LipidMAPS=LMFA01050531;LMFA02000022;LMFA02000220;LMFA02000295;LMFA02000313;LMFA02000314,UNPD=UNPD191763;UNPD28770;UNPD54074;UNPD71314;UNPD74443	C18H32O5	FA	351.2139:304310 352.21725:81907 353.22061:335942	135.13562:76 149.10434:52 160.95804:70 167.19739:76 179.19763:103 185.09583:54 241.34665:170 245.28964:87 249.23309:172 259.25671:236 263.11041:125 277.2608:282 279.04688:59 281.1673:111 289.23196:96 315.29276:122 319.2536:106 333.19846:2268 334.26639:72	22.6223	26.0021	25.0087	24.333	18.4327	11.4674	18.2748	5.54578	11.9715	9.50133	0.415612	0.450409	0.453642	0.343736	0.468351	17.1978	32.7813	17.8429	17.213	12.8559	2.48503	9.00784	5.69248	15.3977	6.65227	22.4343	11.5198	3.90978	2.77971	3.55398	0.360125	0.433704	0.450062	0.480912	0.370177	0.96234	0.962263
41_hilic-pos	HILIC-pos	4.64	434.202	[M+NH4]+	Benzyl alcohol beta-D-rutinoside	5.8313	2.2	FooDB=FDB007542	C19H28O10	O-glycosyl compounds	434.20212:825040 435.20547:195050 436.20883:41507	114.98819:66 127.12225:134 133.10904:66 136.07523:153 137.99872:53 144.9902:499 147.08551:152 150.138:181 162.453:112 163.08792:436 165.00371:120 171.00931:104 189.08145:105 201.08096:376 212.948:52 219.08435:381 223.03015:236 230.96484:411 240.22958:258 240.89059:450 248.09805:247 248.82388:200 255.06635:646 258.94263:1343 267.09448:147 272.13071:74 277.08282:67 278.14868:191 284.87241:4542 292.…	0	0	0	0	0.106687	0	0	0	0	0	0.664057	0.434841	0.18019	0.92514	0.951617	0	0	0	0	0.100633	0	0	0	0	0	0	0	0	0	0	0.18395	0.143294	0.229684	0.167175	0.182618	0.109203	0.127902
43_hilic-pos	HILIC-pos	1.98	454.301	[M+H]+	LysoPE(16:0/0:0) (1-Hexadecanoyl-sn-glycero-3-phosphoethanolamine)	5.93	2.2	HMDB=HMDB0011503	C21H44NO7P	PG	454.30084:874428 455.30419:197189 456.30755:0	254.17407:71 272.98734:57 275.06107:296 307.15948:58 316.18762:61 327.45294:75 334.24799:275 345.06519:4215 359.89792:85 380.09918:60 393.37302:53 419.15146:3777 436.724:553	4.81142	6.06367	4.75264	5.23958	5.27315	0	0	0.174574	0.0790223	0.295276	1.10011	1.32359	1.40689	0.924893	0.901786	0.906917	0	0	0.339333	1.40473	0	0	0	0	0	0	0	0	0	0	1.34023	1.45467	1.60109	1.13159	1.32983	1.1048	1.18275
45_hilic-pos	HILIC-pos	5.61	462.259	[M+Na]+	LysoPE(15:0/0:0) (Lysophosphatidylethanolamine(15:0))	8.23	2.2	HMDB=HMDB0011502	C20H42NO7P	PG	462.25894:463584 463.26229:64204 464.26565:0	290.24542:51 403.20413:5487 430.3765:158 445.28433:119	0	0	0	0	0.127313	0	0	0	0	0.158116	0.645312	0.707841	0.810181	0.519829	0.589038	0	0	0	0	0	0	0	0	0	0	0	0	0	0	0	0.768742	0.817788	0.71081	0.913723	0.749104	0.901296	0.861025
46_hilic-pos	HILIC-pos	5.54	468.308	[M+H]+	PA(19:1/0:0) ( 1-(9Z-nonadecenoyl)-glycero-3-phosphate)	6.32	2.2	LipidMAPS=LMGP10050025	C22H43O7P	PG	468.30759:4243048 469.31094:1143640 470.3143:184458	137.05716:56 163.03523:1646 166.10069:123 181.20758:189 184.08038:21015 211.15341:136 226.62497:110 255.14661:1148 257.94022:378 266.06165:77 267.28104:210 283.56415:85 285.23517:51 330.14783:85 348.27112:109 366.30426:63 391.19708:6694 405.22122:57 432.6196:126 450.37939:1110	0	0.234406	0	0.0825452	0.624621	0.685733	1.62908	1.48755	1.49	1.3417	4.38725	3.74198	2.98211	4.75785	4.60612	0	0	0	0	0.20141	0	0	0	0	0	0	0	0	0.301033	0	2.83703	3.82783	2.80859	2.19344	2.77786	2.36889	2.0223
47_hilic-pos	HILIC-pos	3.75	480.308	[M+H]+	LysoPE(18:1/0:0) (1-(9Z-Octadecenoyl)-sn-glycero-3-phosphoethanolamine)	8	2.2	HMDB=HMDB0011506	C23H46NO7P	PG	480.30847:1427839 481.31182:389482 482.31518:78966	294.17047:55 308.30426:22128 308.94141:108 326.32703:2783 339.24084:281 360.33511:89 448.30475:60 463.11859:108	0	0	0	0	0.119975	0.207628	0.22906	0.509652	0.354368	0.382022	1.37158	1.19313	0.85633	1.60108	1.59402	0	0	0	0	0.150321	0	0	0	0	0	0	0	0	0	0	0.95109	0.94262	1.05903	0.526552	0.950332	0.724782	0.771437
48_hilic-pos	HILIC-pos	5.56	490.29	[M+H]+	LysoPC(14:0) (1-Myristoyl-glycero-3-phosphocholine)	8.21	2.2	HMDB=HMDB0010379	C22H46NO7P	PG	490.28992:316002 491.29327:113163 492.29663:0	335.22607:63 347.27292:93 357.99463:82 374.25839:101 375.50897:66 387.27176:61 404.4743:60 431.26749:4111 458.28229:171 473.43289:77	0	0	0	0	0	0	0	0.397018	0.179714	0	0.443366	0.470396	0.510705	0.354341	0.425265	0	0	0	0	0	0	0	0	0	0	0	0.491761	0	0.152043	0.257578	0.449739	0.545004	0.437711	0.553326	0.440329	0.733185	0.63807
53_hilic-pos	HILIC-pos	5.46	520.34	[M+H]+	LysoPC(18:2) (1-(9Z,12Z-Octadecadienoyl)-glycero-3-phosphocholine)	6.2	2.2	HMDB=HMDB0010386	C26H50NO7P	PG	520.33954:529972 521.34289:147941 522.34625:5376202	163.33505:74 184.07788:1681 235.08685:159 248.23709:54 249.1783:58 250.11804:51 252.21828:50 253.09309:64 269.36395:88 289.36316:54 300.19836:66 301.24725:59 306.81396:56 316.3222:91 317.13354:67 318.24261:85 319.44031:57 321.45264:64 323.2807:58 329.15411:102 332.2674:83 333.19916:87 338.27771:120 341.0293:101 342.17224:71 344.28027:90 345.18469:121 358.27057:82 359.26691:169 362.16016:252 363.2…	0.685466	0	0	0.294585	0.820725	1.06107	0.631927	1.756	1.17487	1.39827	3.83166	3.89619	3.66737	4.5453	4.36628	0.2365	0	0	0	0.791131	0.679867	0.418453	0.437269	0	0	0.448381	0	0	0.983422	0	4.62326	2.64698	4.72272	3.66203	4.05118	3.54473	3.18999
54_hilic-pos	HILIC-pos	5.44	522.355	[M+H]+	LysoPC(18:1) (Lysophosphatidylcholine(18:1))	7.41	2.2	HMDB=HMDB0010385	C26H52NO7P	PG	522.35522:648046 523.35857:202865 524.36193:17741	163.00484:177 184.02138:2526 258.20593:72 265.33084:60 309.23444:214 360.39191:58 364.37915:63 406.77698:57 435.93585:81 444.04974:50 445.27979:795 504.27753:76	1.61086	0.697602	0.557834	1.0596	8.48205	17.881	22.8862	24.2227	23.0932	23.3703	37.8636	35.6812	31.3274	43.9021	41.7968	5.37559	0	0	0	6.00527	1.8321	0	0	0	0	0	0	0	8.13603	0.382548	35.7609	28.4	37.1978	28.0965	32.4522	29.9862	26.6855
57_hilic-pos	HILIC-pos	1.87	537.303	[M+Na]+	Glycerol 2-alkanoates; 1-O-D-Galactopyranoside	5.03	2.2	Dbase=Palmae-2b	C27H46O9	Glc-MG	537.30231:886659 538.30566:335783 539.30902:82735	185.05711:92 201.56836:53 259.13477:125 264.66919:64 270.4472:71 280.61511:148 281.22903:331 282.02399:654 297.91718:95 298.74286:245 299.55695:149 313.24261:52 322.39221:55 327.14398:68 328.21399:54 337.32458:96 342.02167:66 357.16937:57 364.54559:83 375.35742:361 376.30267:144 392.3645:79 409.30328:195 410.36237:114 414.40039:52 416.2337:215 417.39349:112 424.47467:79 427.14453:510 428.30865:31…	11.7334	12.899	10.8544	11.9521	9.68967	0	0.759447	1.35694	0.969513	0.870304	0.81072	0.798996	0.712471	0.934036	1.08294	0.743682	0	0.833961	0.445644	1.10167	0	0	0	0	0	0	0	0	0	0	0.89708	0.435207	0.895898	0.827902	0.724157	0.995359	0.994671
58_hilic-pos	HILIC-pos	5.48	542.322	[M+H]+	LysoPC(20:5) (1-Eicosapentaenoyl-glycero-3-phosphocholine)	7.52	2.2	HMDB=HMDB0010397	C28H48NO7P	PG	542.32233:302626 543.32568:74889 544.32904:2142361	317.29089:54 382.23474:116 483.24091:2896	0	0	0	0	0.188912	0.191054	0.268248	0.12875	0.198965	0	0.263553	0.347566	0.461013	0.234086	0.278709	0	0	0.264575	0	0	0	0	0	0	0	0	0	0	0	0	0.467386	0.27711	0.487443	0.645298	0.423844	0.961701	0.95654
60_hilic-pos	HILIC-pos	5.57	554.345	[M+NH4]+	PG(20:2/0:0) (1-(11Z,14Z-eicosadienoyl)-glycero-3-phospho-(1'-sn-glycerol))	4.75	2.2	LipidMAPS=LMGP04050024	C26H49O9P	PG	554.34442:1100374 555.34777:434161 556.35113:109898	166.11073:73 184.02136:4241 210.92114:113 222.05267:71 258.15192:77 281.03497:177 335.0658:120 364.24988:56 380.28241:120 382.42474:169 394.25244:3080 406.21844:512 408.35461:105 412.10687:121 424.42004:135 434.21069:61 492.69061:51 500.43298:88 502.51178:459 518.37366:2840 520.3656:6396 522.28314:96 526.24945:57	0.175241	0	0	0.0753111	0	0	0	0	0	0	6.06423	6.55944	7.1363	1.23388	1.19487	0	0	0	0	0	0	0	0	0	0	0	0	0	0	0	0.937479	15.2708	2.83589	2.52688	4.70844	3.60342	3.32726
62_hilic-pos	HILIC-pos	5.57	576.327	[M+Na]+	PS(20:0/0:0) (1-eicosanoyl-glycero-3-phosphoserine)	6.44	2.2	LipidMAPS=LMGP03050012	C26H52NO9P	PG	576.32684:225627 577.33019:91669 578.33355:0	321.19946:56 375.30841:112 387.21558:76 446.18799:257 499.26825:531 517.19806:2098 518.32684:192	0	0	0	0	0	0	0	0	0	0	1.40395	1.55636	1.82479	0.206267	0.226497	0	0	0	0	0	0	0	0	0	0	0	0	0	0.142534	0	0.245369	3.65833	0.692568	0.970095	1.20179	1.56398	1.32099
66_hilic-pos	HILIC-pos	4.88	677.371	[M+H]+	Gingerglycolipid A	5.0851	2.2	HMDB=HMDB0041093	C33H56O14	Glc-MG	677.37018:345436 678.37353:100734 679.37689:36997	277.15274:55 347.18195:213 361.39014:55 421.17633:134 515.4295:9313 516.47894:1751 535.41693:99	0	0	0	0	0	0	0.229601	0.224759	0.209151	0.14042	0.488444	0.496918	0.45797	0.387347	0.378432	0	0	0	0	0	0	0	0	0	0	0	0	0	0	0	0.383841	0.688826	0.415188	0.237499	0.423081	0.509656	0.459552
68_hilic-pos	HILIC-pos	4.8	698.432	[M+NH4]+	Gingerglycolipid C	6.54	2.2	HMDB=HMDB0041095	C33H60O14	Glc-MG	698.43152:951226 699.43487:411352 700.43823:175606	265.29968:54 277.28265:54 309.53345:54 339.27997:170 347.10333:355 357.08655:623 421.2594:125 501.422:64 517.68115:97 518.50793:356 519.27753:75 537.38782:11060 610.63727:52 663.27332:191	0	0	0	0	0	0	0.639083	0.488377	0.520043	0.340651	0.999661	1.05961	0.855306	1.06664	1.1171	0.257649	0	0	0	0.171768	0	0	0	0	0	0.395873	0	0	0	0	0.987837	0.824595	1.24538	0.449848	0.928833	0.729058	0.818777
70_hilic-pos	HILIC-pos	4.66	704.523	[M+NH4]+	DG(20:5/22:6/0:0)	6.26	2.2	HMDB=HMDB0007585	C45H66O5	DG	704.52264:789788 705.52599:384359 706.52935:94506	347.33447:62 440.45105:64 541.32465:796 542.48553:2341 543.42188:764	0	0	0	0	0	1.9169	2.53594	3.54937	2.94545	2.86075	0.826669	0.877823	0.800219	0.885612	0.902113	0	0	0	0	0	0	0	0	0	0	0	0	0	0	0	0.934381	0.699104	1.03808	0.648926	0.829424	0.5365	0.584098
71_hilic-pos	HILIC-pos	1.85	742.583	[M+H]+	GlcCer(d16:2/20:0(2OH))	4.8374	2.2	LipidMAPS=LMSP0501AA79	C42H79NO9	Fatty acyl glycosides of mono- and disaccharides	742.58295:533135 743.5863:282673 744.58966:0	269.09363:68 513.80402:56 562.29431:88 707.48285:179 710.8725:81	0	0	0	0	0.260302	4.5563	7.24921	7.47292	7.13633	6.33346	0.637519	0.766558	0.68376	0.597819	0.615406	0	0	0	0	0	0	0	0	0	0	0	0	0	0	0	0.725517	0.69618	0.986827	0.326485	0.722197	0.615447	0.669501
72_hilic-pos	HILIC-pos	4.57	760.585	[M+H]+	PC(16:0/18:1) (1-Hexadecanoyl-2-oleoyl-sn-glycero-3-phosphocholine)	7.57	2.2	HMDB=HMDB0007972	C42H82NO8P	PG	760.58496:753394 761.58831:370417 762.59167:103762	478.29388:91 480.51526:79 498.53528:188 504.26959:60	0.773784	0	0	0.33254	0.226342	4.94077	4.57751	8.83667	6.53434	7.02808	0.712653	0.709562	0.557462	0.844802	0.85177	0	0	0	0	0.144996	0	0	0	0	0	0.349321	0	0	0.220603	0	0.673253	0.455174	0.832423	0.365571	0.562577	0.362402	0.349364
97_acn-hex-neg	C18-neg	7.26	411.274	M+FA-H	Unk-5		3.1		C22H38O4	Unknown	411.27438:2106047 412.27773:657221 413.28109:78256	227.2731:64 229.21902:17 253.37088:22 259.62943:29 267.38516:16 277.49496:30 279.4126:23 313.51901:36 329.26825:72 393.42059:17	0.300445	0.311584	0.309144	0.37867	0.331129	0.0772933	0.0778241	0.0740155	0.0377588	0.0633656	0.255221	0.389193	0.450662	0.340372	0.404376	0.361716	0.245938	0.336766	0.346795	0.380081	0.15107	0.120379	0.148352	0.15952	0.139441	0	0	0	0.00615029	0	0.647681	0.221987	0.617694	0.554128	0.541791	0.300282	0.261346
108_acn-hex-neg	C18-neg	6.5	478.293	[M-H]-	Unk-3					Unknown	478.29309:4796764 479.29644:1377653 480.2998:241036	140.01196:64 150.91309:480 153.06602:27206 153.88341:146 171.07318:7613 214.13667:639 227.29521:31 324.1972:68 340.37006:79 386.22473:1274 386.94427:24 388.49652:36 404.30118:26423 405.41864:476 446.3551:106	0	0	0	0	0.000577486	0	0	0.00424313	0	0.00218262	0.875313	0.446982	0.566839	0.657091	0.636747	0	0	0	0	0.000818069	0	0	0	0	0	0	0	0	0	0	0.236891	0.167235	0.235973	0.09992	0.181948	0.0448211	0.048696
57_acn-hex-pos	C18-pos	5.81	339.214	[M+Na]+	Unk-1		3.1		C19H30O5	Unknown	339.21436:6637691 340.21771:1462976 341.22107:143831	183.15941:57 247.12469:104 257.13153:1788 274.79691:51 278.59268:122 279.21957:1740	0.627392	0.70766	0.67485	0.645201	0.657133	1.20214	1.24319	1.33664	1.00959	1.09197	0.704801	0.693145	0.898416	0.79647	0.809291	0.337166	0.424843	0.352878	0.331509	0.329446	1.19535	0.812973	0.972149	0.950723	0.991939	0.137031	0.147778	0.154307	0.115841	0.135182	0.182319	0.274977	0.186957	0.20883	0.20565	0.436362	0.423857
98_acn-hex-pos	C18-pos	11.86	445.12	[M+H]+	Unk-6		3.1		C22H22O11	Unknown	445.11975:18538490 446.1231:9145002 447.12646:5276542	148.93446:176 207.12479:158 209.05952:81 222.86964:852 225.23787:130 262.91409:285 298.74246:58 341.00214:23333 341.60547:104 357.12808:450 358.17346:2618 358.81049:15423 371.08249:327 372.91013:532 381.24283:162 381.99713:139 412.94443:204 428.97842:278808 429.59964:1126 445.07553:98	1.83356	1.77354	0.630301	0.266917	1.4124	2.84894	0.857238	1.06525	1.15407	2.50782	0.636726	1.06666	0.962138	1.96036	3.04632	1.52555	1.20412	2.20488	1.7243	1.93473	2.46338	1.68314	1.42369	3.29976	2.87578	10.582	8.60183	13.5092	12.7961	10.4975	1.54294	1.96675	1.29368	1.58955	1.24601	1.08444	1.32163
102_acn-hex-pos	C18-pos	11.86	462.146	[M+H]+	Unk-7		3.1		C26H21N3O4	Unknown	462.14624:6450380 463.14959:3911675 464.15295:2466292	207.10088:140 223.16747:98 317.98151:50 325.18546:2654 341.00485:16898 342.47525:228 357.23328:118 358.7298:8002 372.72546:393 380.0983:110 381.26108:130 390.6597:78 416.61319:76 428.98242:9672 444.92722:184576 445.61392:478	2.36423	2.31544	0.898035	0.406213	1.73165	3.54471	0.891616	1.42328	1.23708	3.61962	0.670167	1.39309	1.03145	2.49187	3.87836	1.98898	1.52703	2.85964	2.23471	2.58848	3.22231	2.573	1.89705	3.29061	3.56473	14.1193	10.3424	16.7724	16.461	15.1546	2.129	2.05363	1.74304	1.79566	1.9466	1.37976	1.88146
131_acn-hex-pos	C18-pos	13.07	536.165	[M+H]+	Unk-14		3.1		C30H27NO7	Unknown	536.16516:4838372 537.16851:3821410 538.17187:2674689	149.24435:69 204.869:124 206.96814:94 221.16649:2233 223.05441:517 224.88208:269 238.64751:346 249.09747:312 252.90886:66 265.0788:1373 266.94995:542 281.01556:65431 282.31165:174 282.99582:692 296.90643:2044 298.12036:3740 298.77057:27013 299.41687:54 312.77509:1809 321.32959:213 321.94904:142 327.09973:1106 335.38104:76 341.12152:1640 344.84943:447 357.38873:64 358.63232:801 372.69458:113 399.4…	2.00743	1.54174	0.790523	0.120222	0.882132	3.37357	0.347612	0.758687	0.677576	1.79546	0.555626	1.14945	0.802211	1.10837	1.86618	1.26991	1.03547	2.65861	1.82152	2.12976	2.63847	1.94161	1.42245	4.10777	2.48529	11.6973	7.73658	16.2973	15.4602	10.254	1.53089	2.10644	1.27764	1.45638	0.950782	1.24657	1.38465
146_acn-hex-pos	C18-pos	8.25	571.504	[M+H]+	Unk-4		3.1		C33H66N2O5	Unknown	571.50439:3352126 572.50774:1243821 573.5111:307069	271.24707:62 327.39948:96 382.36542:65 409.17444:133 489.05341:51 494.36664:127	0.347269	0.381195	0.35548	0.40439	0.250284	0.28736	0.392692	0.34635	0.32148	0.470316	0.328944	0.28428	0.32966	0.389554	0.343737	0.271988	0.213	0.234462	0.185584	0.164448	0.488361	0.376657	0.435483	0.271124	0.021136	0.102665	0.0854944	0.0658009	0.0745541	0.0909263	0.30458	0.278099	0.310153	0.244936	0.349325	0.354757	0.324318
162_acn-hex-pos	C18-pos	14.44	610.184	[M+H]+	Unk-16		3.1		C31H33NO13	Unknown	610.18402:2835728 611.18737:1989730 612.19073:1491090	207.08041:87 221.11343:2754 223.03497:105 238.10507:190 238.91136:579 240.99451:92 248.99831:143 250.9558:504 265.03299:523 267.08435:6551 269.07669:923 280.97552:4108 282.93335:246 284.98764:4324 297.28452:51 298.75427:2604 312.38245:67 313.00809:108 326.9494:94 339.13641:356 341.112:78 355.04559:69880 370.98242:3355 372.01306:205 372.70245:298 385.25238:63 386.44818:470 401.117:343 414.88684:11…	1.69619	1.16994	0.641794	0.10412	0.516879	2.86372	0.162025	0.570614	0.385834	1.02862	0.409671	0.993396	0.491147	0.594596	0.714191	0.890547	0.692001	1.97729	1.62852	1.7852	2.29019	1.49844	1.11124	4.19692	1.75799	8.05867	5.51662	13.7678	11.5692	7.79805	1.23302	1.58962	1.11571	1.21371	0.681088	0.953866	0.957324
175_acn-hex-pos	C18-pos	12.83	656.226	[M+H]+	Unk-8		3.1		C40H35NO9	Unknown	656.22583:2980927 657.22918:2280090 658.23254:1539534	191.13182:262 193.09364:116 205.06239:164 207.1167:1640 209.00743:134 210.59943:61 221.05429:144 222.94693:885 224.85213:212 236.9968:20668 265.15341:63 266.97714:252 281.12894:348 298.90485:117 311.23828:6895 341.14941:139 355.07483:978 358.34778:51 370.94476:1181 384.94928:4299 429.07166:528 444.98761:684 459.13873:125 502.8642:136 518.77454:102 532.84644:102 592.92169:94	0.0466548	0.269925	0.0164665	0.0150598	0.0978302	0.0615868	0	0.0397626	0.0076079	0.0213056	0	0.00257788	0.0307403	0.0173761	0	0.535455	0.015464	0.799047	0.84625	0.938812	1.0127	0.69055	0.737507	0.056584	0.866725	0.149744	0.0383676	5.72853	3.03516	9.96438	0.657071	0.0107326	0.656536	0.801482	0.472422	0.551236	0.553569
181_acn-hex-pos	C18-pos	14.07	730.246	[M+H]+	Unk-15					Unknown	730.24573:2943910 731.24908:3049291 732.25244:2261286	205.064:148 207.01224:1027 221.21918:129 222.92993:319 237.12019:25448 267.04407:178 269.1142:68 281.0173:626 284.91443:154 298.79459:143 311.15305:2890 324.90265:63 341.15002:205 355.14514:658 358.69073:180 370.92859:267 384.4165:158 385.02051:1481 428.97614:583 444.88379:276 459.00989:1336 503.20807:161 532.94696:145 606.99677:113 625.29797:51 666.56812:141	0.0773504	0.391182	0.0219427	0.013585	0.0994156	0.113514	0.00641544	0.048598	0.0115108	0.0405814	0	0.00327492	0.0298343	0.0295135	0.0093752	0.577338	0.0257293	0.779465	0.89294	0.878446	1.03541	0.709829	0.558499	0.0555481	0.762962	0.15515	0.094668	5.10861	3.75871	9.94673	0.676025	0.015581	0.705405	0.767637	0.501033	0.533987	0.517423
30_hilic-pos	HILIC-pos	1.77	342.337	[M+H]+	Unk-10		3.1		C21H45NO3	Unknown	342.33685:1015856 343.3402:327786 344.34356:0	121.16019:51 132.09752:82 160.21397:65 186.16306:113 222.20752:272 223.22226:82 238.26749:124 268.27719:80 283.26834:77486 310.31219:90 314.35449:234 324.22827:531 325.01202:110 326.0564:204 327.18124:54	0	0.521122	0	0.183512	0	1.95738	5.64954	10.4573	7.5322	5.46244	0.588561	0.804987	1.34925	0.428751	0.413879	0.290012	0	0.469084	0	1.58387	0	0	0	1.89596	0	36.6578	32.1964	20.6344	21.5259	19.9661	1.44954	0.906056	1.08338	2.16614	1.49924	1.37602	1.71447
51_hilic-pos	HILIC-pos	2.25	500.394	[M+H]+	Unk-11		3.1		C22H54N5O5P	Unknown	500.39447:1085296 501.39782:300489 502.40118:53593	144.03156:2178 162.11792:328 194.89951:51 200.13098:508 218.25571:74 236.14645:4831 300.22647:122 321.17438:56 328.05606:129 347.23785:52 359.59747:62 362.68188:80 365.26941:59 368.74304:64 380.35223:504 381.32468:78 395.34433:330 430.38852:66 437.396:61 438.56168:1985 441.34781:53 464.93253:53 482.61411:254 483.44:226	1.82855	0.863471	0.620593	1.22525	1.08745	1.68388	1.26878	1.31924	1.32463	1.09631	1.08872	1.03609	0.967612	1.21697	1.17288	1.03983	5.07771	0.390865	2.20587	1.82499	2.25652	2.70449	2.72841	7.83708	2.96073	3.33306	2.87767	1.67188	1.20732	1.37641	1.01801	0.887126	1.0557	0.961705	0.994765	0.877975	0.881611
56_hilic-pos	HILIC-pos	1.62	535.27	[M+H]+	Unk-9		3.1		C27H35NO9	Unknown	535.26978:2566276 536.27313:1048018 537.27649:217495	169.0341:63 183.10822:62 194.99763:64 196.20874:76 197.16391:50 198.2334:60 212.39836:80 213.32253:112 225.39034:109 236.3781:83 237.30005:194 251.32912:73 253.28279:115 262.58582:56 263.35547:59 264.14148:50 282.71106:90 290.39755:132 298.99097:84 312.16925:56 313.1264:82 316.25873:114 317.41174:120 328.40253:52 330.49872:60 333.34058:56 334.91443:330 335.57861:76 340.19659:76 342.36462:172 344.…	1.82475	0	0	0.7842	0	22.8401	0	13.0832	7.73854	11.6958	1.53146	2.45272	3.08146	1.2269	1.20593	0.451958	2.9839	0	0	1.44647	0	0	3.02996	3.94609	0	12.6101	21.7603	33.2014	21.0495	33.5744	4.28418	2.12954	4.00467	3.14581	3.39541	3.20845	3.19897
61_hilic-pos	HILIC-pos	4.81	574.325	[M+H]+	Unk-13		3.1		C26H49NO11	Unknown	574.32471:715062 575.32806:178340 576.33142:27731	313.28946:456 331.00427:863 538.91595:338 539.52777:506 556.10089:164 556.74152:343 557.82208:56	0	0	0	0	0.113485	0.133453	0.278197	0.182233	0.223248	0.482424	1.07806	1.19034	1.12389	0.801819	0.797054	0.212656	0	0	0	0.182437	0	0	0	0	0	0	0	0	0.122465	0	1.00177	1.60698	1.14594	0.536328	1.09871	1.06435	1.06058
63_hilic-pos	HILIC-pos	4.71	600.341	[M+H]+	Unk-12		3.1		C28H46O11	Unknown	600.34039:622925 601.34374:175562 602.3471:37536	247.14996:65 265.22986:133 271.026:66 283.27765:58 339.37683:312 357.21655:1079 415.34003:63 418.12756:71 479.35565:53 565.35468:1513 582.99109:309	0.157824	0	0	0.0678262	0.173703	0	0	0.264283	0.11963	0.178398	0.741265	0.87838	0.79868	0.698503	0.730262	0	0	0	0	0.157362	0	0	0	0	0	0	0	0	0.128012	0	0.940498	0.792276	1.11187	0.451876	0.81926	0.835831	0.820388
[truncated: 6 more columns]
